# Supplementary material for: Network analysis indicating the pharmacological mechanism of Yunpi-Qufeng-Chushi-prescription in prophylactic treatment of rheumatoid arthritis
Source: BMC Complement Med Ther. 2021 May 15;21:142. doi: 10.1186/s12906-021-03311-4 (PMC8122573; doi:10.1186/s12906-021-03311-4)
Supplement: Supplementary file 2 — Additional file 2. Targets information of YQCP. [file 12906_2021_3311_MOESM2_ESM.xlsx]

## Sheet: Sheet1
ingredient	Uniplot	Target
4-O-β-D-glucosyl-5-O-methylvisamminol	PPAP_HUMAN	ACPP
4-O-β-D-glucosyl-5-O-methylvisamminol	ADA17_HUMAN	ADAM17
4-O-β-D-glucosyl-5-O-methylvisamminol	ADH1B_HUMAN	ADH1B
4-O-β-D-glucosyl-5-O-methylvisamminol	ADHX_HUMAN	ADH5
4-O-β-D-glucosyl-5-O-methylvisamminol	P55263	ADK
4-O-β-D-glucosyl-5-O-methylvisamminol	SAHH_HUMAN	AHCY
4-O-β-D-glucosyl-5-O-methylvisamminol	ALDR_HUMAN	AKR1B1
4-O-β-D-glucosyl-5-O-methylvisamminol	Q04828	AKR1C1
4-O-β-D-glucosyl-5-O-methylvisamminol	AK1C2_HUMAN	AKR1C2
4-O-β-D-glucosyl-5-O-methylvisamminol	AK1C3_HUMAN	AKR1C3
4-O-β-D-glucosyl-5-O-methylvisamminol	AKT1_HUMAN	AKT1
4-O-β-D-glucosyl-5-O-methylvisamminol	ALBU_HUMAN	ALB
4-O-β-D-glucosyl-5-O-methylvisamminol	ALDH2_HUMAN	ALDH2
4-O-β-D-glucosyl-5-O-methylvisamminol	DCAM_HUMAN	AMD1
4-O-β-D-glucosyl-5-O-methylvisamminol	P04745	AMY1A
4-O-β-D-glucosyl-5-O-methylvisamminol	AMYP_HUMAN	AMY2A
4-O-β-D-glucosyl-5-O-methylvisamminol	ANGI_HUMAN	ANG
4-O-β-D-glucosyl-5-O-methylvisamminol	P02743	APCS
4-O-β-D-glucosyl-5-O-methylvisamminol	APOA2_HUMAN	APOA2
4-O-β-D-glucosyl-5-O-methylvisamminol	P07741	APRT
4-O-β-D-glucosyl-5-O-methylvisamminol	ANDR_HUMAN	AR
4-O-β-D-glucosyl-5-O-methylvisamminol	P84077	ARF1
4-O-β-D-glucosyl-5-O-methylvisamminol	ZA2G_HUMAN	AZGP1
4-O-β-D-glucosyl-5-O-methylvisamminol	B3GA1_HUMAN	B3GAT1
4-O-β-D-glucosyl-5-O-methylvisamminol	BACE1_HUMAN	BACE1
4-O-β-D-glucosyl-5-O-methylvisamminol	O15382	BCAT2
4-O-β-D-glucosyl-5-O-methylvisamminol	CHLE_HUMAN	BCHE
4-O-β-D-glucosyl-5-O-methylvisamminol	Q93088	BHMT
4-O-β-D-glucosyl-5-O-methylvisamminol	P30043	BLVRB
4-O-β-D-glucosyl-5-O-methylvisamminol	BMP7_HUMAN	BMP7
4-O-β-D-glucosyl-5-O-methylvisamminol	CAH2_HUMAN	CA2
4-O-β-D-glucosyl-5-O-methylvisamminol	CASP3_HUMAN	CASP3
4-O-β-D-glucosyl-5-O-methylvisamminol	CASP7_HUMAN	CASP7
4-O-β-D-glucosyl-5-O-methylvisamminol	CCNT1_HUMAN	CCNT1
4-O-β-D-glucosyl-5-O-methylvisamminol	P24941	CDK2
4-O-β-D-glucosyl-5-O-methylvisamminol	EST1_HUMAN	CES1
4-O-β-D-glucosyl-5-O-methylvisamminol	CFAB_HUMAN	CFB
4-O-β-D-glucosyl-5-O-methylvisamminol	CFAD_HUMAN	CFD
4-O-β-D-glucosyl-5-O-methylvisamminol	Q13231	CHIT1
4-O-β-D-glucosyl-5-O-methylvisamminol	P68400	CSNK2A1
4-O-β-D-glucosyl-5-O-methylvisamminol	CATD_HUMAN	CTSD
4-O-β-D-glucosyl-5-O-methylvisamminol	CATG_HUMAN	CTSG
4-O-β-D-glucosyl-5-O-methylvisamminol	CATS_HUMAN	CTSS
4-O-β-D-glucosyl-5-O-methylvisamminol	CP2C8_HUMAN	CYP2C8
4-O-β-D-glucosyl-5-O-methylvisamminol	CP2C9_HUMAN	CYP2C9
4-O-β-D-glucosyl-5-O-methylvisamminol	DCK_HUMAN	DCK
4-O-β-D-glucosyl-5-O-methylvisamminol	DYR_HUMAN	DHFR
4-O-β-D-glucosyl-5-O-methylvisamminol	PYRD_HUMAN	DHODH
4-O-β-D-glucosyl-5-O-methylvisamminol	DPP4_HUMAN	DPP4
4-O-β-D-glucosyl-5-O-methylvisamminol	EGFR_HUMAN	EGFR
4-O-β-D-glucosyl-5-O-methylvisamminol	ELNE_HUMAN	ELANE
4-O-β-D-glucosyl-5-O-methylvisamminol	EPHA2_HUMAN	EPHA2
4-O-β-D-glucosyl-5-O-methylvisamminol	ESR1_HUMAN	ESR1
4-O-β-D-glucosyl-5-O-methylvisamminol	Q62986	ESR2
4-O-β-D-glucosyl-5-O-methylvisamminol	FA10_HUMAN	F10
4-O-β-D-glucosyl-5-O-methylvisamminol	FA11_HUMAN	F11
4-O-β-D-glucosyl-5-O-methylvisamminol	THRB_HUMAN	F2
4-O-β-D-glucosyl-5-O-methylvisamminol	FA7_HUMAN	F7
4-O-β-D-glucosyl-5-O-methylvisamminol	FABPH_HUMAN	FABP3
4-O-β-D-glucosyl-5-O-methylvisamminol	FABP4_HUMAN	FABP4
4-O-β-D-glucosyl-5-O-methylvisamminol	FABP5_HUMAN	FABP5
4-O-β-D-glucosyl-5-O-methylvisamminol	FABP7_HUMAN	FABP7
4-O-β-D-glucosyl-5-O-methylvisamminol	FPPS_HUMAN	FDPS
4-O-β-D-glucosyl-5-O-methylvisamminol	P21802	FGFR2
4-O-β-D-glucosyl-5-O-methylvisamminol	GALK1_HUMAN	GALK1
4-O-β-D-glucosyl-5-O-methylvisamminol	GLCM_HUMAN	GBA
4-O-β-D-glucosyl-5-O-methylvisamminol	VTDB_HUMAN	GC
4-O-β-D-glucosyl-5-O-methylvisamminol	HXK4_HUMAN	GCK
4-O-β-D-glucosyl-5-O-methylvisamminol	P17900	GM2A
4-O-β-D-glucosyl-5-O-methylvisamminol	P46926	GNPDA1
4-O-β-D-glucosyl-5-O-methylvisamminol	GSK3B_HUMAN	GSK3B
4-O-β-D-glucosyl-5-O-methylvisamminol	P00390	GSR
4-O-β-D-glucosyl-5-O-methylvisamminol	GSTP1_HUMAN	GSTP1
4-O-β-D-glucosyl-5-O-methylvisamminol	GSTT2_HUMAN	GSTT2B
4-O-β-D-glucosyl-5-O-methylvisamminol	Q16775	HAGH
4-O-β-D-glucosyl-5-O-methylvisamminol	P07686	HEXB
4-O-β-D-glucosyl-5-O-methylvisamminol	HMDH_HUMAN	HMGCR
4-O-β-D-glucosyl-5-O-methylvisamminol	DHI1_HUMAN	HSD11B1
4-O-β-D-glucosyl-5-O-methylvisamminol	P14061	HSD17B1
4-O-β-D-glucosyl-5-O-methylvisamminol	HS90A_HUMAN	HSP90AA1
4-O-β-D-glucosyl-5-O-methylvisamminol	P08069	IGF1R
4-O-β-D-glucosyl-5-O-methylvisamminol	IL2_HUMAN	IL2
4-O-β-D-glucosyl-5-O-methylvisamminol	IMPA1_HUMAN	IMPA1
4-O-β-D-glucosyl-5-O-methylvisamminol	IMDH1_HUMAN	IMPDH1
4-O-β-D-glucosyl-5-O-methylvisamminol	IMDH2_HUMAN	IMPDH2
4-O-β-D-glucosyl-5-O-methylvisamminol	VGFR2_HUMAN	KDR
4-O-β-D-glucosyl-5-O-methylvisamminol	KIT_HUMAN	KIT
4-O-β-D-glucosyl-5-O-methylvisamminol	P07195	LDHB
4-O-β-D-glucosyl-5-O-methylvisamminol	LEG2_HUMAN	LGALS2
4-O-β-D-glucosyl-5-O-methylvisamminol	LEG3_HUMAN	LGALS3
4-O-β-D-glucosyl-5-O-methylvisamminol	LEG7_HUMAN	LGALS7
4-O-β-D-glucosyl-5-O-methylvisamminol	LKHA4_HUMAN	LTA4H
4-O-β-D-glucosyl-5-O-methylvisamminol	P61626	LYZ
4-O-β-D-glucosyl-5-O-methylvisamminol	Q9UKM7	MAN1B1
4-O-β-D-glucosyl-5-O-methylvisamminol	AOFB_HUMAN	MAOB
4-O-β-D-glucosyl-5-O-methylvisamminol	MK01_HUMAN	MAPK1
4-O-β-D-glucosyl-5-O-methylvisamminol	Q16539	MAPK14
4-O-β-D-glucosyl-5-O-methylvisamminol	MK08_HUMAN	MAPK8
4-O-β-D-glucosyl-5-O-methylvisamminol	MIF_HUMAN	MIF
4-O-β-D-glucosyl-5-O-methylvisamminol	NEP_HUMAN	MME
4-O-β-D-glucosyl-5-O-methylvisamminol	MMP2_HUMAN	MMP2
4-O-β-D-glucosyl-5-O-methylvisamminol	MMP9_HUMAN	MMP9
4-O-β-D-glucosyl-5-O-methylvisamminol	NOS2_HUMAN	NOS2
4-O-β-D-glucosyl-5-O-methylvisamminol	NOS3_HUMAN	NOS3
4-O-β-D-glucosyl-5-O-methylvisamminol	NQO1_HUMAN	NQO1
4-O-β-D-glucosyl-5-O-methylvisamminol	NQO2_HUMAN	NQO2
4-O-β-D-glucosyl-5-O-methylvisamminol	NR1I2_HUMAN	NR1I2
4-O-β-D-glucosyl-5-O-methylvisamminol	NR1I3_HUMAN	NR1I3
4-O-β-D-glucosyl-5-O-methylvisamminol	MCR_HUMAN	NR3C2
4-O-β-D-glucosyl-5-O-methylvisamminol	P09874	PARP1
4-O-β-D-glucosyl-5-O-methylvisamminol	P35558	PCK1
4-O-β-D-glucosyl-5-O-methylvisamminol	PDE5A_HUMAN	PDE5A
4-O-β-D-glucosyl-5-O-methylvisamminol	PLGF_HUMAN	PGF
4-O-β-D-glucosyl-5-O-methylvisamminol	PRGR_HUMAN	PGR
4-O-β-D-glucosyl-5-O-methylvisamminol	PK3CG_HUMAN	PIK3CG
4-O-β-D-glucosyl-5-O-methylvisamminol	P11309	PIM1
4-O-β-D-glucosyl-5-O-methylvisamminol	O15496	PLA2G10
4-O-β-D-glucosyl-5-O-methylvisamminol	P14555	PLA2G2A
4-O-β-D-glucosyl-5-O-methylvisamminol	UROK_HUMAN	PLAU
4-O-β-D-glucosyl-5-O-methylvisamminol	P53350	PLK1
4-O-β-D-glucosyl-5-O-methylvisamminol	PNPH_HUMAN	PNP
4-O-β-D-glucosyl-5-O-methylvisamminol	PPARA_HUMAN	PPARA
4-O-β-D-glucosyl-5-O-methylvisamminol	PPARG_HUMAN	PPARG
4-O-β-D-glucosyl-5-O-methylvisamminol	P53041	PPP5C
4-O-β-D-glucosyl-5-O-methylvisamminol	P00517	PRKACA
4-O-β-D-glucosyl-5-O-methylvisamminol	PTN1_HUMAN	PTPN1
4-O-β-D-glucosyl-5-O-methylvisamminol	PTN11_HUMAN	PTPN11
4-O-β-D-glucosyl-5-O-methylvisamminol	P06737	PYGL
4-O-β-D-glucosyl-5-O-methylvisamminol	RET4_HUMAN	RBP4
4-O-β-D-glucosyl-5-O-methylvisamminol	P05451	REG1A
4-O-β-D-glucosyl-5-O-methylvisamminol	RENI_HUMAN	REN
4-O-β-D-glucosyl-5-O-methylvisamminol	P61586	RHOA
4-O-β-D-glucosyl-5-O-methylvisamminol	P12724	RNASE3
4-O-β-D-glucosyl-5-O-methylvisamminol	RXRA_HUMAN	RXRA
4-O-β-D-glucosyl-5-O-methylvisamminol	S10A9_HUMAN	S100A9
4-O-β-D-glucosyl-5-O-methylvisamminol	LYAM3_HUMAN	SELP
4-O-β-D-glucosyl-5-O-methylvisamminol	A1AT_HUMAN	SERPINA1
4-O-β-D-glucosyl-5-O-methylvisamminol	P04179	SOD2
4-O-β-D-glucosyl-5-O-methylvisamminol	SRC_HUMAN	SRC
4-O-β-D-glucosyl-5-O-methylvisamminol	Q06520	SULT2A1
4-O-β-D-glucosyl-5-O-methylvisamminol	TPIS_HUMAN	TPI1
4-O-β-D-glucosyl-5-O-methylvisamminol	TTHY_HUMAN	TTR
4-O-β-D-glucosyl-5-O-methylvisamminol	Q9BZX2	UCK2
4-O-β-D-glucosyl-5-O-methylvisamminol	P11172	UMPS
4-O-β-D-glucosyl-5-O-methylvisamminol	P54577	YARS
(-)-8-oxotetrahydrothalifendine	P21836	ACHE
(-)-8-oxotetrahydrothalifendine	P20646	ACPP
(-)-8-oxotetrahydrothalifendine	P08001	ACR
(-)-8-oxotetrahydrothalifendine	P68135	ACTA1
(-)-8-oxotetrahydrothalifendine	Q13705	ACVR2B
(-)-8-oxotetrahydrothalifendine	ADK_HUMAN	ADK
(-)-8-oxotetrahydrothalifendine	ALBU_HUMAN	ALB
(-)-8-oxotetrahydrothalifendine	P24385	CCND1
(-)-8-oxotetrahydrothalifendine	P28329	CHAT
(-)-8-oxotetrahydrothalifendine	CPSF3_HUMAN	CPSF3
(-)-8-oxotetrahydrothalifendine	Q8WNV7	DHRS4
(-)-8-oxotetrahydrothalifendine	ERCC1_HUMAN	ERCC1
(-)-8-oxotetrahydrothalifendine	ESR2_HUMAN	ESR2
(-)-8-oxotetrahydrothalifendine	FABPI_HUMAN	FABP2
(-)-8-oxotetrahydrothalifendine	P14448	FGA
(-)-8-oxotetrahydrothalifendine	GALK1_HUMAN	GALK1
(-)-8-oxotetrahydrothalifendine	Q96C23	GALM
(-)-8-oxotetrahydrothalifendine	IGF1R_HUMAN	IGF1R
(-)-8-oxotetrahydrothalifendine	Q9DCX8	IYD
(-)-8-oxotetrahydrothalifendine	P02186	MB
(-)-8-oxotetrahydrothalifendine	P40927	ME1
(-)-8-oxotetrahydrothalifendine	Q62765	NLGN1
(-)-8-oxotetrahydrothalifendine	NOTC1_HUMAN	NOTCH1
(-)-8-oxotetrahydrothalifendine	MCR_HUMAN	NR3C2
(-)-8-oxotetrahydrothalifendine	Q9ZP54	PARP1
(-)-8-oxotetrahydrothalifendine	P02699	RHO
(-)-8-oxotetrahydrothalifendine	Q06520	SULT2A1
(-)-8-oxotetrahydrothalifendine	Q9BU02	THTPA
(-)-8-oxotetrahydrothalifendine	TLR1_HUMAN	TLR1
(-)-epicatechin	ACADM_HUMAN	ACADM
(-)-epicatechin	PPAP_HUMAN	ACPP
(-)-epicatechin	ADA17_HUMAN	ADAM17
(-)-epicatechin	ADA33_HUMAN	ADAM33
(-)-epicatechin	ADHX_HUMAN	ADH5
(-)-epicatechin	ADK_HUMAN	ADK
(-)-epicatechin	SAHH_HUMAN	AHCY
(-)-epicatechin	ALDR_HUMAN	AKR1B1
(-)-epicatechin	Q04828	AKR1C1
(-)-epicatechin	AK1C2_HUMAN	AKR1C2
(-)-epicatechin	AK1C3_HUMAN	AKR1C3
(-)-epicatechin	AKT1_HUMAN	AKT1
(-)-epicatechin	ALBU_HUMAN	ALB
(-)-epicatechin	ALDH2_HUMAN	ALDH2
(-)-epicatechin	DCAM_HUMAN	AMD1
(-)-epicatechin	P04745	AMY1A
(-)-epicatechin	AMYP_HUMAN	AMY2A
(-)-epicatechin	ANGI_HUMAN	ANG
(-)-epicatechin	P07741	APRT
(-)-epicatechin	ANDR_HUMAN	AR
(-)-epicatechin	O14965	AURKA
(-)-epicatechin	ZA2G_HUMAN	AZGP1
(-)-epicatechin	B3GA1_HUMAN	B3GAT1
(-)-epicatechin	BACE1_HUMAN	BACE1
(-)-epicatechin	O15382	BCAT2
(-)-epicatechin	CHLE_HUMAN	BCHE
(-)-epicatechin	Q93088	BHMT
(-)-epicatechin	CAH2_HUMAN	CA2
(-)-epicatechin	CASP1_HUMAN	CASP1
(-)-epicatechin	CASP3_HUMAN	CASP3
(-)-epicatechin	CD209_HUMAN	CD209
(-)-epicatechin	P24941	CDK2
(-)-epicatechin	EST1_HUMAN	CES1
(-)-epicatechin	CFAB_HUMAN	CFB
(-)-epicatechin	CFAD_HUMAN	CFD
(-)-epicatechin	Q13231	CHIT1
(-)-epicatechin	CMA1_HUMAN	CMA1
(-)-epicatechin	P68400	CSNK2A1
(-)-epicatechin	P07711	CTSL
(-)-epicatechin	CATS_HUMAN	CTSS
(-)-epicatechin	CP2C9_HUMAN	CYP2C9
(-)-epicatechin	DCK_HUMAN	DCK
(-)-epicatechin	DYR_HUMAN	DHFR
(-)-epicatechin	PYRD_HUMAN	DHODH
(-)-epicatechin	DPP4_HUMAN	DPP4
(-)-epicatechin	EGFR_HUMAN	EGFR
(-)-epicatechin	ELNE_HUMAN	ELANE
(-)-epicatechin	EPHA2_HUMAN	EPHA2
(-)-epicatechin	ESR1_HUMAN	ESR1
(-)-epicatechin	Q62986	ESR2
(-)-epicatechin	FA10_HUMAN	F10
(-)-epicatechin	THRB_HUMAN	F2
(-)-epicatechin	FA7_HUMAN	F7
(-)-epicatechin	FABPH_HUMAN	FABP3
(-)-epicatechin	FABP4_HUMAN	FABP4
(-)-epicatechin	FPPS_HUMAN	FDPS
(-)-epicatechin	FKB1B_HUMAN	FKBP1B
(-)-epicatechin	GALE_HUMAN	GALE
(-)-epicatechin	GLCM_HUMAN	GBA
(-)-epicatechin	HXK4_HUMAN	GCK
(-)-epicatechin	Q9NZD2	GLTP
(-)-epicatechin	P46926	GNPDA1
(-)-epicatechin	P07359	GP1BA
(-)-epicatechin	GSK3B_HUMAN	GSK3B
(-)-epicatechin	P00390	GSR
(-)-epicatechin	GSTP1_HUMAN	GSTP1
(-)-epicatechin	GSTT2_HUMAN	GSTT2B
(-)-epicatechin	Q16775	HAGH
(-)-epicatechin	P07686	HEXB
(-)-epicatechin	HINT1_HUMAN	HINT1
(-)-epicatechin	HMDH_HUMAN	HMGCR
(-)-epicatechin	HMOX1_HUMAN	HMOX1
(-)-epicatechin	DHI1_HUMAN	HSD11B1
(-)-epicatechin	P14061	HSD17B1
(-)-epicatechin	P07900	HSP90AA1
(-)-epicatechin	IGF1R_HUMAN	IGF1R
(-)-epicatechin	IL2_HUMAN	IL2
(-)-epicatechin	IMPA1_HUMAN	IMPA1
(-)-epicatechin	IMDH1_HUMAN	IMPDH1
(-)-epicatechin	IMDH2_HUMAN	IMPDH2
(-)-epicatechin	INSR_HUMAN	INSR
(-)-epicatechin	P35968	KDR
(-)-epicatechin	KIT_HUMAN	KIT
(-)-epicatechin	NGAL_HUMAN	LCN2
(-)-epicatechin	P07195	LDHB
(-)-epicatechin	LEG2_HUMAN	LGALS2
(-)-epicatechin	LEG3_HUMAN	LGALS3
(-)-epicatechin	LKHA4_HUMAN	LTA4H
(-)-epicatechin	P61626	LYZ
(-)-epicatechin	Q9UKM7	MAN1B1
(-)-epicatechin	AOFB_HUMAN	MAOB
(-)-epicatechin	MP2K1_HUMAN	MAP2K1
(-)-epicatechin	MK01_HUMAN	MAPK1
(-)-epicatechin	Q16539	MAPK14
(-)-epicatechin	P45983	MAPK8
(-)-epicatechin	MIF_HUMAN	MIF
(-)-epicatechin	NEP_HUMAN	MME
(-)-epicatechin	MMP9_HUMAN	MMP9
(-)-epicatechin	NOS2_HUMAN	NOS2
(-)-epicatechin	NOS3_HUMAN	NOS3
(-)-epicatechin	NQO1_HUMAN	NQO1
(-)-epicatechin	NR1I2_HUMAN	NR1I2
(-)-epicatechin	GCR_HUMAN	NR3C1
(-)-epicatechin	MCR_HUMAN	NR3C2
(-)-epicatechin	Q9NPB1	NT5M
(-)-epicatechin	P35558	PCK1
(-)-epicatechin	PDE5A_HUMAN	PDE5A
(-)-epicatechin	PLGF_HUMAN	PGF
(-)-epicatechin	PRGR_HUMAN	PGR
(-)-epicatechin	PK3CG_HUMAN	PIK3CG
(-)-epicatechin	PIM1_HUMAN	PIM1
(-)-epicatechin	KPYR_HUMAN	PKLR
(-)-epicatechin	O15496	PLA2G10
(-)-epicatechin	P14555	PLA2G2A
(-)-epicatechin	UROK_HUMAN	PLAU
(-)-epicatechin	PNPH_HUMAN	PNP
(-)-epicatechin	PPARA_HUMAN	PPARA
(-)-epicatechin	PPARG_HUMAN	PPARG
(-)-epicatechin	P53041	PPP5C
(-)-epicatechin	P00517	PRKACA
(-)-epicatechin	PTN1_HUMAN	PTPN1
(-)-epicatechin	PTN11_HUMAN	PTPN11
(-)-epicatechin	P06737	PYGL
(-)-epicatechin	RARA_HUMAN	RARA
(-)-epicatechin	RARB_HUMAN	RARB
(-)-epicatechin	RET4_HUMAN	RBP4
(-)-epicatechin	P05451	REG1A
(-)-epicatechin	RENI_HUMAN	REN
(-)-epicatechin	P61586	RHOA
(-)-epicatechin	P12724	RNASE3
(-)-epicatechin	RXRA_HUMAN	RXRA
(-)-epicatechin	S10A9_HUMAN	S100A9
(-)-epicatechin	LYAM3_HUMAN	SELP
(-)-epicatechin	A1AT_HUMAN	SERPINA1
(-)-epicatechin	P04179	SOD2
(-)-epicatechin	SRC_HUMAN	SRC
(-)-epicatechin	ST1E1_HUMAN	SULT1E1
(-)-epicatechin	Q06520	SULT2A1
(-)-epicatechin	TGM2_HUMAN	TGM2
(-)-epicatechin	TPIS_HUMAN	TPI1
(-)-epicatechin	TTHY_HUMAN	TTR
(-)-epicatechin	Q9BZX2	UCK2
(-)-epicatechin	VDR_HUMAN	VDR
(-)-epicatechin	P54577	YARS
(+)-catechin	Q5SHQ9	ADK
(+)-catechin	ALBU_HUMAN	ALB
(+)-catechin	P18054	ALOX12
(+)-catechin	ANDR_HUMAN	AR
(+)-catechin	ZA2G_HUMAN	AZGP1
(+)-catechin	P07357	C8A
(+)-catechin	P28329	CHAT
(+)-catechin	CPSF3_HUMAN	CPSF3
(+)-catechin	Q93034	CUL5
(+)-catechin	CP2AD_HUMAN	CYP2A13
(+)-catechin	Q02970	FABP1
(+)-catechin	P13599	FCGRT
(+)-catechin	IGF1R_HUMAN	IGF1R
(+)-catechin	LIFR_HUMAN	LIFR
(+)-catechin	P11376	LYZ
(+)-catechin	P40927	ME1
(+)-catechin	Q9Y6Q9	NCOA3
(+)-catechin	MCR_HUMAN	NR3C2
(+)-catechin	Q92871	PMM1
(+)-catechin	P0C6G6	PMP2
(+)-catechin	P18902	RBP4
(+)-catechin	O75368	SH3BGRL
(+)-catechin	P53_HUMAN	TP53
(+)-catechin	Q8IX04	UEVLD
(2R, 3R)- taxifolin-3-'O-B-D- glucopyranoside	ACADM_HUMAN	ACADM
(2R, 3R)- taxifolin-3-'O-B-D- glucopyranoside	PPAP_HUMAN	ACPP
(2R, 3R)- taxifolin-3-'O-B-D- glucopyranoside	ADA17_HUMAN	ADAM17
(2R, 3R)- taxifolin-3-'O-B-D- glucopyranoside	ADH1B_HUMAN	ADH1B
(2R, 3R)- taxifolin-3-'O-B-D- glucopyranoside	ADHX_HUMAN	ADH5
(2R, 3R)- taxifolin-3-'O-B-D- glucopyranoside	ADK_HUMAN	ADK
(2R, 3R)- taxifolin-3-'O-B-D- glucopyranoside	SAHH_HUMAN	AHCY
(2R, 3R)- taxifolin-3-'O-B-D- glucopyranoside	ALDR_HUMAN	AKR1B1
(2R, 3R)- taxifolin-3-'O-B-D- glucopyranoside	Q04828	AKR1C1
(2R, 3R)- taxifolin-3-'O-B-D- glucopyranoside	AK1C2_HUMAN	AKR1C2
(2R, 3R)- taxifolin-3-'O-B-D- glucopyranoside	AK1C3_HUMAN	AKR1C3
(2R, 3R)- taxifolin-3-'O-B-D- glucopyranoside	AKT1_HUMAN	AKT1
(2R, 3R)- taxifolin-3-'O-B-D- glucopyranoside	ALBU_HUMAN	ALB
(2R, 3R)- taxifolin-3-'O-B-D- glucopyranoside	ALDH2_HUMAN	ALDH2
(2R, 3R)- taxifolin-3-'O-B-D- glucopyranoside	DCAM_HUMAN	AMD1
(2R, 3R)- taxifolin-3-'O-B-D- glucopyranoside	P04745	AMY1A
(2R, 3R)- taxifolin-3-'O-B-D- glucopyranoside	AMYP_HUMAN	AMY2A
(2R, 3R)- taxifolin-3-'O-B-D- glucopyranoside	ANGI_HUMAN	ANG
(2R, 3R)- taxifolin-3-'O-B-D- glucopyranoside	P02743	APCS
(2R, 3R)- taxifolin-3-'O-B-D- glucopyranoside	APOA2_HUMAN	APOA2
(2R, 3R)- taxifolin-3-'O-B-D- glucopyranoside	P07741	APRT
(2R, 3R)- taxifolin-3-'O-B-D- glucopyranoside	ANDR_HUMAN	AR
(2R, 3R)- taxifolin-3-'O-B-D- glucopyranoside	P84077	ARF1
(2R, 3R)- taxifolin-3-'O-B-D- glucopyranoside	ZA2G_HUMAN	AZGP1
(2R, 3R)- taxifolin-3-'O-B-D- glucopyranoside	B3GA1_HUMAN	B3GAT1
(2R, 3R)- taxifolin-3-'O-B-D- glucopyranoside	BACE1_HUMAN	BACE1
(2R, 3R)- taxifolin-3-'O-B-D- glucopyranoside	O15382	BCAT2
(2R, 3R)- taxifolin-3-'O-B-D- glucopyranoside	CHLE_HUMAN	BCHE
(2R, 3R)- taxifolin-3-'O-B-D- glucopyranoside	Q93088	BHMT
(2R, 3R)- taxifolin-3-'O-B-D- glucopyranoside	P30043	BLVRB
(2R, 3R)- taxifolin-3-'O-B-D- glucopyranoside	BMP7_HUMAN	BMP7
(2R, 3R)- taxifolin-3-'O-B-D- glucopyranoside	CAH2_HUMAN	CA2
(2R, 3R)- taxifolin-3-'O-B-D- glucopyranoside	CASP3_HUMAN	CASP3
(2R, 3R)- taxifolin-3-'O-B-D- glucopyranoside	CASP7_HUMAN	CASP7
(2R, 3R)- taxifolin-3-'O-B-D- glucopyranoside	CATA_HUMAN	CAT
(2R, 3R)- taxifolin-3-'O-B-D- glucopyranoside	CCNT1_HUMAN	CCNT1
(2R, 3R)- taxifolin-3-'O-B-D- glucopyranoside	CD209_HUMAN	CD209
(2R, 3R)- taxifolin-3-'O-B-D- glucopyranoside	P24941	CDK2
(2R, 3R)- taxifolin-3-'O-B-D- glucopyranoside	EST1_HUMAN	CES1
(2R, 3R)- taxifolin-3-'O-B-D- glucopyranoside	CFAB_HUMAN	CFB
(2R, 3R)- taxifolin-3-'O-B-D- glucopyranoside	CFAD_HUMAN	CFD
(2R, 3R)- taxifolin-3-'O-B-D- glucopyranoside	Q13231	CHIT1
(2R, 3R)- taxifolin-3-'O-B-D- glucopyranoside	P15086	CPB1
(2R, 3R)- taxifolin-3-'O-B-D- glucopyranoside	P68400	CSNK2A1
(2R, 3R)- taxifolin-3-'O-B-D- glucopyranoside	CATD_HUMAN	CTSD
(2R, 3R)- taxifolin-3-'O-B-D- glucopyranoside	CATS_HUMAN	CTSS
(2R, 3R)- taxifolin-3-'O-B-D- glucopyranoside	CP2C9_HUMAN	CYP2C9
(2R, 3R)- taxifolin-3-'O-B-D- glucopyranoside	DAPK1_HUMAN	DAPK1
(2R, 3R)- taxifolin-3-'O-B-D- glucopyranoside	DCK_HUMAN	DCK
(2R, 3R)- taxifolin-3-'O-B-D- glucopyranoside	DYR_HUMAN	DHFR
(2R, 3R)- taxifolin-3-'O-B-D- glucopyranoside	PYRD_HUMAN	DHODH
(2R, 3R)- taxifolin-3-'O-B-D- glucopyranoside	DPP4_HUMAN	DPP4
(2R, 3R)- taxifolin-3-'O-B-D- glucopyranoside	EGFR_HUMAN	EGFR
(2R, 3R)- taxifolin-3-'O-B-D- glucopyranoside	ELNE_HUMAN	ELANE
(2R, 3R)- taxifolin-3-'O-B-D- glucopyranoside	EPHA2_HUMAN	EPHA2
(2R, 3R)- taxifolin-3-'O-B-D- glucopyranoside	ESR1_HUMAN	ESR1
(2R, 3R)- taxifolin-3-'O-B-D- glucopyranoside	ESR2_HUMAN	ESR2
(2R, 3R)- taxifolin-3-'O-B-D- glucopyranoside	FA10_HUMAN	F10
(2R, 3R)- taxifolin-3-'O-B-D- glucopyranoside	THRB_HUMAN	F2
(2R, 3R)- taxifolin-3-'O-B-D- glucopyranoside	FA7_HUMAN	F7
(2R, 3R)- taxifolin-3-'O-B-D- glucopyranoside	FABPH_HUMAN	FABP3
(2R, 3R)- taxifolin-3-'O-B-D- glucopyranoside	FABP4_HUMAN	FABP4
(2R, 3R)- taxifolin-3-'O-B-D- glucopyranoside	FABP5_HUMAN	FABP5
(2R, 3R)- taxifolin-3-'O-B-D- glucopyranoside	FCAR_HUMAN	FCAR
(2R, 3R)- taxifolin-3-'O-B-D- glucopyranoside	FPPS_HUMAN	FDPS
(2R, 3R)- taxifolin-3-'O-B-D- glucopyranoside	GALE_HUMAN	GALE
(2R, 3R)- taxifolin-3-'O-B-D- glucopyranoside	GALK1_HUMAN	GALK1
(2R, 3R)- taxifolin-3-'O-B-D- glucopyranoside	GLCM_HUMAN	GBA
(2R, 3R)- taxifolin-3-'O-B-D- glucopyranoside	VTDB_HUMAN	GC
(2R, 3R)- taxifolin-3-'O-B-D- glucopyranoside	HXK4_HUMAN	GCK
(2R, 3R)- taxifolin-3-'O-B-D- glucopyranoside	P46926	GNPDA1
(2R, 3R)- taxifolin-3-'O-B-D- glucopyranoside	GSK3B_HUMAN	GSK3B
(2R, 3R)- taxifolin-3-'O-B-D- glucopyranoside	P00390	GSR
(2R, 3R)- taxifolin-3-'O-B-D- glucopyranoside	GSTP1_HUMAN	GSTP1
(2R, 3R)- taxifolin-3-'O-B-D- glucopyranoside	GSTT2_HUMAN	GSTT2B
(2R, 3R)- taxifolin-3-'O-B-D- glucopyranoside	Q16775	HAGH
(2R, 3R)- taxifolin-3-'O-B-D- glucopyranoside	P07686	HEXB
(2R, 3R)- taxifolin-3-'O-B-D- glucopyranoside	HINT1_HUMAN	HINT1
(2R, 3R)- taxifolin-3-'O-B-D- glucopyranoside	HMDH_HUMAN	HMGCR
(2R, 3R)- taxifolin-3-'O-B-D- glucopyranoside	DHI1_HUMAN	HSD11B1
(2R, 3R)- taxifolin-3-'O-B-D- glucopyranoside	P14061	HSD17B1
(2R, 3R)- taxifolin-3-'O-B-D- glucopyranoside	HS90A_HUMAN	HSP90AA1
(2R, 3R)- taxifolin-3-'O-B-D- glucopyranoside	IGF1R_HUMAN	IGF1R
(2R, 3R)- taxifolin-3-'O-B-D- glucopyranoside	IL2_HUMAN	IL2
(2R, 3R)- taxifolin-3-'O-B-D- glucopyranoside	IMPA1_HUMAN	IMPA1
(2R, 3R)- taxifolin-3-'O-B-D- glucopyranoside	IMDH1_HUMAN	IMPDH1
(2R, 3R)- taxifolin-3-'O-B-D- glucopyranoside	IMDH2_HUMAN	IMPDH2
(2R, 3R)- taxifolin-3-'O-B-D- glucopyranoside	INSR_HUMAN	INSR
(2R, 3R)- taxifolin-3-'O-B-D- glucopyranoside	VGFR2_HUMAN	KDR
(2R, 3R)- taxifolin-3-'O-B-D- glucopyranoside	KIT_HUMAN	KIT
(2R, 3R)- taxifolin-3-'O-B-D- glucopyranoside	NGAL_HUMAN	LCN2
(2R, 3R)- taxifolin-3-'O-B-D- glucopyranoside	P07195	LDHB
(2R, 3R)- taxifolin-3-'O-B-D- glucopyranoside	LEG2_HUMAN	LGALS2
(2R, 3R)- taxifolin-3-'O-B-D- glucopyranoside	LEG3_HUMAN	LGALS3
(2R, 3R)- taxifolin-3-'O-B-D- glucopyranoside	LEG7_HUMAN	LGALS7
(2R, 3R)- taxifolin-3-'O-B-D- glucopyranoside	P61626	LYZ
(2R, 3R)- taxifolin-3-'O-B-D- glucopyranoside	Q9UKM7	MAN1B1
(2R, 3R)- taxifolin-3-'O-B-D- glucopyranoside	AOFB_HUMAN	MAOB
(2R, 3R)- taxifolin-3-'O-B-D- glucopyranoside	MK01_HUMAN	MAPK1
(2R, 3R)- taxifolin-3-'O-B-D- glucopyranoside	Q16539	MAPK14
(2R, 3R)- taxifolin-3-'O-B-D- glucopyranoside	MK08_HUMAN	MAPK8
(2R, 3R)- taxifolin-3-'O-B-D- glucopyranoside	MIF_HUMAN	MIF
(2R, 3R)- taxifolin-3-'O-B-D- glucopyranoside	P03956	MMP1
(2R, 3R)- taxifolin-3-'O-B-D- glucopyranoside	MMP9_HUMAN	MMP9
(2R, 3R)- taxifolin-3-'O-B-D- glucopyranoside	NOS2_HUMAN	NOS2
(2R, 3R)- taxifolin-3-'O-B-D- glucopyranoside	NOS3_HUMAN	NOS3
(2R, 3R)- taxifolin-3-'O-B-D- glucopyranoside	ANPRC_HUMAN	NPR3
(2R, 3R)- taxifolin-3-'O-B-D- glucopyranoside	NQO1_HUMAN	NQO1
(2R, 3R)- taxifolin-3-'O-B-D- glucopyranoside	P16083	NQO2
(2R, 3R)- taxifolin-3-'O-B-D- glucopyranoside	NR1I2_HUMAN	NR1I2
(2R, 3R)- taxifolin-3-'O-B-D- glucopyranoside	GCR_HUMAN	NR3C1
(2R, 3R)- taxifolin-3-'O-B-D- glucopyranoside	MCR_HUMAN	NR3C2
(2R, 3R)- taxifolin-3-'O-B-D- glucopyranoside	Q9NPB1	NT5M
(2R, 3R)- taxifolin-3-'O-B-D- glucopyranoside	Q9BW91	NUDT9
(2R, 3R)- taxifolin-3-'O-B-D- glucopyranoside	P09874	PARP1
(2R, 3R)- taxifolin-3-'O-B-D- glucopyranoside	P35558	PCK1
(2R, 3R)- taxifolin-3-'O-B-D- glucopyranoside	PDE5A_HUMAN	PDE5A
(2R, 3R)- taxifolin-3-'O-B-D- glucopyranoside	PRGR_HUMAN	PGR
(2R, 3R)- taxifolin-3-'O-B-D- glucopyranoside	PK3CG_HUMAN	PIK3CG
(2R, 3R)- taxifolin-3-'O-B-D- glucopyranoside	PIM1_HUMAN	PIM1
(2R, 3R)- taxifolin-3-'O-B-D- glucopyranoside	KPYR_HUMAN	PKLR
(2R, 3R)- taxifolin-3-'O-B-D- glucopyranoside	O15496	PLA2G10
(2R, 3R)- taxifolin-3-'O-B-D- glucopyranoside	P14555	PLA2G2A
(2R, 3R)- taxifolin-3-'O-B-D- glucopyranoside	UROK_HUMAN	PLAU
(2R, 3R)- taxifolin-3-'O-B-D- glucopyranoside	P53350	PLK1
(2R, 3R)- taxifolin-3-'O-B-D- glucopyranoside	PNPH_HUMAN	PNP
(2R, 3R)- taxifolin-3-'O-B-D- glucopyranoside	PPARA_HUMAN	PPARA
(2R, 3R)- taxifolin-3-'O-B-D- glucopyranoside	PPARG_HUMAN	PPARG
(2R, 3R)- taxifolin-3-'O-B-D- glucopyranoside	P00517	PRKACA
(2R, 3R)- taxifolin-3-'O-B-D- glucopyranoside	PTN1_HUMAN	PTPN1
(2R, 3R)- taxifolin-3-'O-B-D- glucopyranoside	PTN11_HUMAN	PTPN11
(2R, 3R)- taxifolin-3-'O-B-D- glucopyranoside	P06737	PYGL
(2R, 3R)- taxifolin-3-'O-B-D- glucopyranoside	RET4_HUMAN	RBP4
(2R, 3R)- taxifolin-3-'O-B-D- glucopyranoside	P05451	REG1A
(2R, 3R)- taxifolin-3-'O-B-D- glucopyranoside	RENI_HUMAN	REN
(2R, 3R)- taxifolin-3-'O-B-D- glucopyranoside	P61586	RHOA
(2R, 3R)- taxifolin-3-'O-B-D- glucopyranoside	P12724	RNASE3
(2R, 3R)- taxifolin-3-'O-B-D- glucopyranoside	RTN4R_HUMAN	RTN4R
(2R, 3R)- taxifolin-3-'O-B-D- glucopyranoside	RXRA_HUMAN	RXRA
(2R, 3R)- taxifolin-3-'O-B-D- glucopyranoside	LYAM3_HUMAN	SELP
(2R, 3R)- taxifolin-3-'O-B-D- glucopyranoside	A1AT_HUMAN	SERPINA1
(2R, 3R)- taxifolin-3-'O-B-D- glucopyranoside	P04179	SOD2
(2R, 3R)- taxifolin-3-'O-B-D- glucopyranoside	SRC_HUMAN	SRC
(2R, 3R)- taxifolin-3-'O-B-D- glucopyranoside	ST1E1_HUMAN	SULT1E1
(2R, 3R)- taxifolin-3-'O-B-D- glucopyranoside	Q06520	SULT2A1
(2R, 3R)- taxifolin-3-'O-B-D- glucopyranoside	TPIS_HUMAN	TPI1
(2R, 3R)- taxifolin-3-'O-B-D- glucopyranoside	TTHY_HUMAN	TTR
(2R, 3R)- taxifolin-3-'O-B-D- glucopyranoside	Q9BZX2	UCK2
(2R, 3R)- taxifolin-3-'O-B-D- glucopyranoside	VDR_HUMAN	VDR
(2R, 3R)- taxifolin-3-'O-B-D- glucopyranoside	P54577	YARS
(e)-aldosecologanin	P68135	ACTA1
(e)-aldosecologanin	ADK_HUMAN	ADK
(e)-aldosecologanin	P12530	ALOX15
(e)-aldosecologanin	AOC3_HUMAN	AOC3
(e)-aldosecologanin	ZA2G_HUMAN	AZGP1
(e)-aldosecologanin	Q46134	C3
(e)-aldosecologanin	CBPB2_HUMAN	CPB2
(e)-aldosecologanin	Q04609	FOLH1
(e)-aldosecologanin	Q96C23	GALM
(e)-aldosecologanin	O08912	GALNT1
(e)-aldosecologanin	GSTT2_HUMAN	GSTT2B
(e)-aldosecologanin	1B35_HUMAN	HLA-B
(e)-aldosecologanin	HS90A_HUMAN	HSP90AA1
(e)-aldosecologanin	IGF1R_HUMAN	IGF1R
(e)-aldosecologanin	P35968	KDR
(e)-aldosecologanin	KLK3_HUMAN	KLK3
(e)-aldosecologanin	P00336	LDHB
(e)-aldosecologanin	P02186	MB
(e)-aldosecologanin	P40926	MDH2
(e)-aldosecologanin	MMP2_HUMAN	MMP2
(e)-aldosecologanin	Q9Y6Q9	NCOA3
(e)-aldosecologanin	Q9JI78	NGLY1
(e)-aldosecologanin	Q62765	NLGN1
(e)-aldosecologanin	Q9ZP54	PARP1
(e)-aldosecologanin	P0C6G6	PMP2
(e)-aldosecologanin	P29183	PNLIP
(e)-aldosecologanin	RARA_HUMAN	RARA
(e)-aldosecologanin	RARB_HUMAN	RARB
(e)-aldosecologanin	TSP1_HUMAN	THBS1
(e)-aldosecologanin	P02340	TP53
(e)-aldosecologanin	RO52_HUMAN	TRIM21
(z)-aldosecologanin	P68135	ACTA1
(z)-aldosecologanin	ADK_HUMAN	ADK
(z)-aldosecologanin	P12530	ALOX15
(z)-aldosecologanin	AOC3_HUMAN	AOC3
(z)-aldosecologanin	ZA2G_HUMAN	AZGP1
(z)-aldosecologanin	Q46134	C3
(z)-aldosecologanin	CBPB2_HUMAN	CPB2
(z)-aldosecologanin	Q04609	FOLH1
(z)-aldosecologanin	Q96C23	GALM
(z)-aldosecologanin	O08912	GALNT1
(z)-aldosecologanin	GSTT2_HUMAN	GSTT2B
(z)-aldosecologanin	1B35_HUMAN	HLA-B
(z)-aldosecologanin	HS90A_HUMAN	HSP90AA1
(z)-aldosecologanin	IGF1R_HUMAN	IGF1R
(z)-aldosecologanin	P35968	KDR
(z)-aldosecologanin	KLK3_HUMAN	KLK3
(z)-aldosecologanin	P00336	LDHB
(z)-aldosecologanin	P02186	MB
(z)-aldosecologanin	P40926	MDH2
(z)-aldosecologanin	MMP2_HUMAN	MMP2
(z)-aldosecologanin	Q9Y6Q9	NCOA3
(z)-aldosecologanin	Q9JI78	NGLY1
(z)-aldosecologanin	Q62765	NLGN1
(z)-aldosecologanin	Q9ZP54	PARP1
(z)-aldosecologanin	P0C6G6	PMP2
(z)-aldosecologanin	P29183	PNLIP
(z)-aldosecologanin	RARA_HUMAN	RARA
(z)-aldosecologanin	RARB_HUMAN	RARB
(z)-aldosecologanin	TSP1_HUMAN	THBS1
(z)-aldosecologanin	P02340	TP53
(z)-aldosecologanin	RO52_HUMAN	TRIM21
18beta-glycyrrhetinic acid	Q04828	AKR1C1
18beta-glycyrrhetinic acid	P52895	AKR1C2
18beta-glycyrrhetinic acid	P42330	AKR1C3
18beta-glycyrrhetinic acid	P17516	AKR1C4
18beta-glycyrrhetinic acid	A0A0A0MQV1	HSD11B1
18beta-glycyrrhetinic acid	P14061	HSD17B1
18beta-glycyrrhetinic acid	P35228	NOS2
18beta-glycyrrhetinic acid	P04150	NR3C1
18beta-glycyrrhetinic acid	B0ZBF6	NR3C2
18beta-glycyrrhetinic acid	Q8N8N7	PTGR2
18beta-glycyrrhetinic acid	P00797	REN
18beta-glycyrrhetinic acid	P12931	SRC
1-hexanol	P21836	ACHE
1-hexanol	P08001	ACR
1-hexanol	ADH1B_HUMAN	ADH1B
1-hexanol	ADHX_HUMAN	ADH5
1-hexanol	P55263	ADK
1-hexanol	Q3JY79	AHCY
1-hexanol	ALDR_HUMAN	AKR1B1
1-hexanol	AK1C3_HUMAN	AKR1C3
1-hexanol	ALBU_HUMAN	ALB
1-hexanol	ANDR_HUMAN	AR
1-hexanol	ZA2G_HUMAN	AZGP1
1-hexanol	BACE1_HUMAN	BACE1
1-hexanol	O15382	BCAT2
1-hexanol	CAH2_HUMAN	CA2
1-hexanol	CASP7_HUMAN	CASP7
1-hexanol	P24941	CDK2
1-hexanol	EST1_HUMAN	CES1
1-hexanol	P45481	CREBBP
1-hexanol	DCK_HUMAN	DCK
1-hexanol	PYRD_HUMAN	DHODH
1-hexanol	Q8WNV7	DHRS4
1-hexanol	DPP4_HUMAN	DPP4
1-hexanol	ERBB2_HUMAN	ERBB2
1-hexanol	Q62986	ESR2
1-hexanol	FA10_HUMAN	F10
1-hexanol	P19221	F2
1-hexanol	FABPH_HUMAN	FABP3
1-hexanol	P14448	FGA
1-hexanol	Q04609	FOLH1
1-hexanol	Q96C23	GALM
1-hexanol	HXK4_HUMAN	GCK
1-hexanol	LGUL_HUMAN	GLO1
1-hexanol	GSK3B_HUMAN	GSK3B
1-hexanol	GSTP1_HUMAN	GSTP1
1-hexanol	P13280	GYG1
1-hexanol	HMDH_HUMAN	HMGCR
1-hexanol	P28845	HSD11B1
1-hexanol	P14061	HSD17B1
1-hexanol	HS90A_HUMAN	HSP90AA1
1-hexanol	IGF1R_HUMAN	IGF1R
1-hexanol	IL2_HUMAN	IL2
1-hexanol	INSR_HUMAN	INSR
1-hexanol	Q9DCX8	IYD
1-hexanol	P35968	KDR
1-hexanol	KIT_HUMAN	KIT
1-hexanol	P00342	LDHC
1-hexanol	LEG3_HUMAN	LGALS3
1-hexanol	LKHA4_HUMAN	LTA4H
1-hexanol	AOFB_HUMAN	MAOB
1-hexanol	MP2K1_HUMAN	MAP2K1
1-hexanol	MK01_HUMAN	MAPK1
1-hexanol	Q16539	MAPK14
1-hexanol	MK08_HUMAN	MAPK8
1-hexanol	MASP2_HUMAN	MASP2
1-hexanol	NOS3_HUMAN	NOS3
1-hexanol	NR1I2_HUMAN	NR1I2
1-hexanol	GCR_HUMAN	NR3C1
1-hexanol	MCR_HUMAN	NR3C2
1-hexanol	P70118	PDX1
1-hexanol	PLGF_HUMAN	PGF
1-hexanol	PRGR_HUMAN	PGR
1-hexanol	P14555	PLA2G2A
1-hexanol	P0C6G6	PMP2
1-hexanol	PPARG_HUMAN	PPARG
1-hexanol	PTN1_HUMAN	PTPN1
1-hexanol	P04179	SOD2
1-hexanol	SRC_HUMAN	SRC
1-hexanol	Q06520	SULT2A1
1-hexanol	VDR_HUMAN	VDR
1-hexanol	P54577	YARS
1-hexene	P08001	ACR
1-hexene	P68135	ACTA1
1-hexene	Q13705	ACVR2B
1-hexene	AOC3_HUMAN	AOC3
1-hexene	P27695	APEX1
1-hexene	P01024	C3
1-hexene	CAH14_MOUSE	CA14
1-hexene	P49053	CPO
1-hexene	CPSF3_HUMAN	CPSF3
1-hexene	ERBB2_HUMAN	ERBB2
1-hexene	P02693	FABP2
1-hexene	FABP7_HUMAN	FABP7
1-hexene	VTDB_HUMAN	GC
1-hexene	HBA_HUMAN	HBA1
1-hexene	HXK2_HUMAN	HK2
1-hexene	2B11_HUMAN	HLA-DRB1
1-hexene	HMCS1_HUMAN	HMGCS1
1-hexene	P33198	IDH2
1-hexene	P04401	IL5
1-hexene	Q9W7K5	LDHA
1-hexene	P02186	MB
1-hexene	Q9UQ80	PA2G4
1-hexene	Q9ZP54	PARP1
1-hexene	PPARG_HUMAN	PPARG
1-hexene	Q05769	PTGS2
1-hexene	RAC1_HUMAN	RAC1
1-hexene	P02696	RBP1
1-hexene	P06768	RBP2
1-hexene	P0AG30	RHO
1-hexene	P00523	SRC
1-hexene	P13053	VDR
1-hexene	P54577	YARS
2,6-dihydroxybenzoicacid	P00918	CA2
2,6-ditertbutyl-4methyl phenol	P00918	CA2
2,6-ditertbutyl-4methyl phenol	P42574	CASP3
2-heptadecanone	P08001	ACR
2-heptadecanone	P68135	ACTA1
2-heptadecanone	ADA17_HUMAN	ADAM17
2-heptadecanone	P18054	ALOX12
2-heptadecanone	P17707	AMD1
2-heptadecanone	P61769	B2M
2-heptadecanone	P62580	CAT
2-heptadecanone	CD1B_HUMAN	CD1B
2-heptadecanone	P45481	CREBBP
2-heptadecanone	P01132	EGF
2-heptadecanone	Q62986	ESR2
2-heptadecanone	THRB_HUMAN	F2
2-heptadecanone	P10790	FABP3
2-heptadecanone	Q96C23	GALM
2-heptadecanone	VTDB_HUMAN	GC
2-heptadecanone	P06865	HEXA
2-heptadecanone	DHI1_HUMAN	HSD11B1
2-heptadecanone	TRFL_HUMAN	LTF
2-heptadecanone	AOFB_HUMAN	MAOB
2-heptadecanone	P02185	MB
2-heptadecanone	P40927	ME1
2-heptadecanone	Q9UJ70	NAGK
2-heptadecanone	P14555	PLA2G2A
2-heptadecanone	RAC1_HUMAN	RAC1
2-heptadecanone	RARB_HUMAN	RARB
2-heptadecanone	P18902	RBP4
2-heptadecanone	P02638	S100B
2-heptadecanone	P04179	SOD2
2-heptadecanone	P19880	YAP1
2-heptanol	PPAP_HUMAN	ACPP
2-heptanol	P08001	ACR
2-heptanol	P03958	ADA
2-heptanol	P04745	AMY1A
2-heptanol	AOC3_HUMAN	AOC3
2-heptanol	P01024	C3
2-heptanol	CAH14_MOUSE	CA14
2-heptanol	P80041	DDC
2-heptanol	ERBB2_HUMAN	ERBB2
2-heptanol	P02693	FABP2
2-heptanol	FABP7_HUMAN	FABP7
2-heptanol	GGPPS_HUMAN	GGPS1
2-heptanol	HBA_HUMAN	HBA1
2-heptanol	HXK2_HUMAN	HK2
2-heptanol	P33198	IDH2
2-heptanol	Q9W7K5	LDHA
2-heptanol	Q29451	MAN2B1
2-heptanol	Q9UQ80	PA2G4
2-heptanol	Q9ZP54	PARP1
2-heptanol	PPARG_HUMAN	PPARG
2-heptanol	Q8VDQ1	PTGR2
2-heptanol	Q05769	PTGS2
2-heptanol	RAC1_HUMAN	RAC1
2-heptanol	P02696	RBP1
2-heptanol	P06768	RBP2
2-heptanol	P0AG30	RHO
2-heptanol	P00523	SRC
2-heptanol	Q9BU02	THTPA
2-heptanol	P02766	TTR
2-heptanol	P13053	VDR
2-hydroxy-5-methoxyacetophenone	ADA33_HUMAN	ADAM33
2-hydroxy-5-methoxyacetophenone	ADK_HUMAN	ADK
2-hydroxy-5-methoxyacetophenone	SAHH_HUMAN	AHCY
2-hydroxy-5-methoxyacetophenone	ALDR_HUMAN	AKR1B1
2-hydroxy-5-methoxyacetophenone	AK1C3_HUMAN	AKR1C3
2-hydroxy-5-methoxyacetophenone	AKT1_HUMAN	AKT1
2-hydroxy-5-methoxyacetophenone	ALBU_HUMAN	ALB
2-hydroxy-5-methoxyacetophenone	DCAM_HUMAN	AMD1
2-hydroxy-5-methoxyacetophenone	P04745	AMY1A
2-hydroxy-5-methoxyacetophenone	ANGI_HUMAN	ANG
2-hydroxy-5-methoxyacetophenone	ANDR_HUMAN	AR
2-hydroxy-5-methoxyacetophenone	BACE1_HUMAN	BACE1
2-hydroxy-5-methoxyacetophenone	O15382	BCAT2
2-hydroxy-5-methoxyacetophenone	CHLE_HUMAN	BCHE
2-hydroxy-5-methoxyacetophenone	Q93088	BHMT
2-hydroxy-5-methoxyacetophenone	CAH2_HUMAN	CA2
2-hydroxy-5-methoxyacetophenone	CASP1_HUMAN	CASP1
2-hydroxy-5-methoxyacetophenone	CASP3_HUMAN	CASP3
2-hydroxy-5-methoxyacetophenone	P24941	CDK2
2-hydroxy-5-methoxyacetophenone	CFAB_HUMAN	CFB
2-hydroxy-5-methoxyacetophenone	Q13231	CHIT1
2-hydroxy-5-methoxyacetophenone	CATS_HUMAN	CTSS
2-hydroxy-5-methoxyacetophenone	CP2C9_HUMAN	CYP2C9
2-hydroxy-5-methoxyacetophenone	DAPK1_HUMAN	DAPK1
2-hydroxy-5-methoxyacetophenone	DCK_HUMAN	DCK
2-hydroxy-5-methoxyacetophenone	DYR_HUMAN	DHFR
2-hydroxy-5-methoxyacetophenone	PYRD_HUMAN	DHODH
2-hydroxy-5-methoxyacetophenone	ELNE_HUMAN	ELANE
2-hydroxy-5-methoxyacetophenone	FA10_HUMAN	F10
2-hydroxy-5-methoxyacetophenone	FA11_HUMAN	F11
2-hydroxy-5-methoxyacetophenone	THRB_HUMAN	F2
2-hydroxy-5-methoxyacetophenone	FA7_HUMAN	F7
2-hydroxy-5-methoxyacetophenone	FIBG_HUMAN	FGG
2-hydroxy-5-methoxyacetophenone	FKB1B_HUMAN	FKBP1B
2-hydroxy-5-methoxyacetophenone	GLCM_HUMAN	GBA
2-hydroxy-5-methoxyacetophenone	P46926	GNPDA1
2-hydroxy-5-methoxyacetophenone	GSK3B_HUMAN	GSK3B
2-hydroxy-5-methoxyacetophenone	P00390	GSR
2-hydroxy-5-methoxyacetophenone	GSTP1_HUMAN	GSTP1
2-hydroxy-5-methoxyacetophenone	GSTT2_HUMAN	GSTT2B
2-hydroxy-5-methoxyacetophenone	O43708	GSTZ1
2-hydroxy-5-methoxyacetophenone	Q16775	HAGH
2-hydroxy-5-methoxyacetophenone	P07686	HEXB
2-hydroxy-5-methoxyacetophenone	HINT1_HUMAN	HINT1
2-hydroxy-5-methoxyacetophenone	HMDH_HUMAN	HMGCR
2-hydroxy-5-methoxyacetophenone	DHI1_HUMAN	HSD11B1
2-hydroxy-5-methoxyacetophenone	P14061	HSD17B1
2-hydroxy-5-methoxyacetophenone	HS90A_HUMAN	HSP90AA1
2-hydroxy-5-methoxyacetophenone	IL2_HUMAN	IL2
2-hydroxy-5-methoxyacetophenone	IMDH2_HUMAN	IMPDH2
2-hydroxy-5-methoxyacetophenone	INSR_HUMAN	INSR
2-hydroxy-5-methoxyacetophenone	VGFR2_HUMAN	KDR
2-hydroxy-5-methoxyacetophenone	LEG2_HUMAN	LGALS2
2-hydroxy-5-methoxyacetophenone	LEG3_HUMAN	LGALS3
2-hydroxy-5-methoxyacetophenone	P61626	LYZ
2-hydroxy-5-methoxyacetophenone	Q9UKM7	MAN1B1
2-hydroxy-5-methoxyacetophenone	AOFB_HUMAN	MAOB
2-hydroxy-5-methoxyacetophenone	Q16539	MAPK14
2-hydroxy-5-methoxyacetophenone	P45983	MAPK8
2-hydroxy-5-methoxyacetophenone	MIF_HUMAN	MIF
2-hydroxy-5-methoxyacetophenone	NEP_HUMAN	MME
2-hydroxy-5-methoxyacetophenone	MMP9_HUMAN	MMP9
2-hydroxy-5-methoxyacetophenone	NOS3_HUMAN	NOS3
2-hydroxy-5-methoxyacetophenone	P35558	PCK1
2-hydroxy-5-methoxyacetophenone	PIM1_HUMAN	PIM1
2-hydroxy-5-methoxyacetophenone	KPYR_HUMAN	PKLR
2-hydroxy-5-methoxyacetophenone	UROK_HUMAN	PLAU
2-hydroxy-5-methoxyacetophenone	PNPH_HUMAN	PNP
2-hydroxy-5-methoxyacetophenone	P00517	PRKACA
2-hydroxy-5-methoxyacetophenone	PTN1_HUMAN	PTPN1
2-hydroxy-5-methoxyacetophenone	P06737	PYGL
2-hydroxy-5-methoxyacetophenone	RAC1_HUMAN	RAC1
2-hydroxy-5-methoxyacetophenone	RARA_HUMAN	RARA
2-hydroxy-5-methoxyacetophenone	P05451	REG1A
2-hydroxy-5-methoxyacetophenone	RENI_HUMAN	REN
2-hydroxy-5-methoxyacetophenone	Q969G6	RFK
2-hydroxy-5-methoxyacetophenone	P61586	RHOA
2-hydroxy-5-methoxyacetophenone	P12724	RNASE3
2-hydroxy-5-methoxyacetophenone	LYAM3_HUMAN	SELP
2-hydroxy-5-methoxyacetophenone	SRC_HUMAN	SRC
2-hydroxy-5-methoxyacetophenone	ST1A1_HUMAN	SULT1A1
2-hydroxy-5-methoxyacetophenone	ST1E1_HUMAN	SULT1E1
2-hydroxy-5-methoxyacetophenone	Q06520	SULT2A1
2-hydroxy-5-methoxyacetophenone	TPIS_HUMAN	TPI1
2-hydroxy-5-methoxyacetophenone	O14717	TRDMT1
2-hydroxy-5-methoxyacetophenone	Q9BZX2	UCK2
2-hydroxy-5-methoxyacetophenone	VDR_HUMAN	VDR
2-methyl-1-butanol	P68135	ACTA1
2-methyl-1-butanol	P03958	ADA
2-methyl-1-butanol	P00325	ADH1B
2-methyl-1-butanol	A0A0A0MS56	ADH6
2-methyl-1-butanol	P04519	AGT
2-methyl-1-butanol	AK1C3_HUMAN	AKR1C3
2-methyl-1-butanol	P17516	AKR1C4
2-methyl-1-butanol	ANGI_HUMAN	ANG
2-methyl-1-butanol	AOC3_HUMAN	AOC3
2-methyl-1-butanol	P01024	C3
2-methyl-1-butanol	P01031	C5
2-methyl-1-butanol	CEL_HUMAN	CEL
2-methyl-1-butanol	P49053	CPO
2-methyl-1-butanol	CPSF3_HUMAN	CPSF3
2-methyl-1-butanol	P02693	FABP2
2-methyl-1-butanol	G6PD_HUMAN	G6PD
2-methyl-1-butanol	Q9UKM7	MAN1B1
2-methyl-1-butanol	MK09_HUMAN	MAPK9
2-methyl-1-butanol	P46531	NOTCH1
2-methyl-1-butanol	Q9BW91	NUDT9
2-methyl-1-butanol	PPARG_HUMAN	PPARG
2-methyl-1-butanol	Q05769	PTGS2
2-methyl-1-butanol	P06768	RBP2
2-methylbutanoic acid	AK1C3_HUMAN	AKR1C3
2-methylbutanoic acid	Q9BW91	NUDT9
2-methylbutanoic acid	PPARG_HUMAN	PPARG
2-methylbutanoic acid	P05979	PTGS1
3,4,5-trimethoxyphenyl-1-O-B-D-glucopyranoside	ACADM_HUMAN	ACADM
3,4,5-trimethoxyphenyl-1-O-B-D-glucopyranoside	PPAP_HUMAN	ACPP
3,4,5-trimethoxyphenyl-1-O-B-D-glucopyranoside	P78536	ADAM17
3,4,5-trimethoxyphenyl-1-O-B-D-glucopyranoside	ADA33_HUMAN	ADAM33
3,4,5-trimethoxyphenyl-1-O-B-D-glucopyranoside	ADH1B_HUMAN	ADH1B
3,4,5-trimethoxyphenyl-1-O-B-D-glucopyranoside	ADHX_HUMAN	ADH5
3,4,5-trimethoxyphenyl-1-O-B-D-glucopyranoside	ADK_HUMAN	ADK
3,4,5-trimethoxyphenyl-1-O-B-D-glucopyranoside	SAHH_HUMAN	AHCY
3,4,5-trimethoxyphenyl-1-O-B-D-glucopyranoside	ALDR_HUMAN	AKR1B1
3,4,5-trimethoxyphenyl-1-O-B-D-glucopyranoside	Q04828	AKR1C1
3,4,5-trimethoxyphenyl-1-O-B-D-glucopyranoside	AK1C2_HUMAN	AKR1C2
3,4,5-trimethoxyphenyl-1-O-B-D-glucopyranoside	AK1C3_HUMAN	AKR1C3
3,4,5-trimethoxyphenyl-1-O-B-D-glucopyranoside	ALBU_HUMAN	ALB
3,4,5-trimethoxyphenyl-1-O-B-D-glucopyranoside	ALDH2_HUMAN	ALDH2
3,4,5-trimethoxyphenyl-1-O-B-D-glucopyranoside	DCAM_HUMAN	AMD1
3,4,5-trimethoxyphenyl-1-O-B-D-glucopyranoside	P04745	AMY1A
3,4,5-trimethoxyphenyl-1-O-B-D-glucopyranoside	AMYP_HUMAN	AMY2A
3,4,5-trimethoxyphenyl-1-O-B-D-glucopyranoside	ANGI_HUMAN	ANG
3,4,5-trimethoxyphenyl-1-O-B-D-glucopyranoside	P02743	APCS
3,4,5-trimethoxyphenyl-1-O-B-D-glucopyranoside	P07741	APRT
3,4,5-trimethoxyphenyl-1-O-B-D-glucopyranoside	ANDR_HUMAN	AR
3,4,5-trimethoxyphenyl-1-O-B-D-glucopyranoside	P84077	ARF1
3,4,5-trimethoxyphenyl-1-O-B-D-glucopyranoside	ZA2G_HUMAN	AZGP1
3,4,5-trimethoxyphenyl-1-O-B-D-glucopyranoside	B3GA1_HUMAN	B3GAT1
3,4,5-trimethoxyphenyl-1-O-B-D-glucopyranoside	BACE1_HUMAN	BACE1
3,4,5-trimethoxyphenyl-1-O-B-D-glucopyranoside	O15382	BCAT2
3,4,5-trimethoxyphenyl-1-O-B-D-glucopyranoside	CHLE_HUMAN	BCHE
3,4,5-trimethoxyphenyl-1-O-B-D-glucopyranoside	Q93088	BHMT
3,4,5-trimethoxyphenyl-1-O-B-D-glucopyranoside	BMP7_HUMAN	BMP7
3,4,5-trimethoxyphenyl-1-O-B-D-glucopyranoside	CAH2_HUMAN	CA2
3,4,5-trimethoxyphenyl-1-O-B-D-glucopyranoside	CASP3_HUMAN	CASP3
3,4,5-trimethoxyphenyl-1-O-B-D-glucopyranoside	CASP7_HUMAN	CASP7
3,4,5-trimethoxyphenyl-1-O-B-D-glucopyranoside	CCNT1_HUMAN	CCNT1
3,4,5-trimethoxyphenyl-1-O-B-D-glucopyranoside	CD209_HUMAN	CD209
3,4,5-trimethoxyphenyl-1-O-B-D-glucopyranoside	P24941	CDK2
3,4,5-trimethoxyphenyl-1-O-B-D-glucopyranoside	CFAD_HUMAN	CFD
3,4,5-trimethoxyphenyl-1-O-B-D-glucopyranoside	Q13231	CHIT1
3,4,5-trimethoxyphenyl-1-O-B-D-glucopyranoside	CMA1_HUMAN	CMA1
3,4,5-trimethoxyphenyl-1-O-B-D-glucopyranoside	CATD_HUMAN	CTSD
3,4,5-trimethoxyphenyl-1-O-B-D-glucopyranoside	CATG_HUMAN	CTSG
3,4,5-trimethoxyphenyl-1-O-B-D-glucopyranoside	CATS_HUMAN	CTSS
3,4,5-trimethoxyphenyl-1-O-B-D-glucopyranoside	CP2C9_HUMAN	CYP2C9
3,4,5-trimethoxyphenyl-1-O-B-D-glucopyranoside	DCK_HUMAN	DCK
3,4,5-trimethoxyphenyl-1-O-B-D-glucopyranoside	DYR_HUMAN	DHFR
3,4,5-trimethoxyphenyl-1-O-B-D-glucopyranoside	PYRD_HUMAN	DHODH
3,4,5-trimethoxyphenyl-1-O-B-D-glucopyranoside	DPP4_HUMAN	DPP4
3,4,5-trimethoxyphenyl-1-O-B-D-glucopyranoside	EGFR_HUMAN	EGFR
3,4,5-trimethoxyphenyl-1-O-B-D-glucopyranoside	ELNE_HUMAN	ELANE
3,4,5-trimethoxyphenyl-1-O-B-D-glucopyranoside	EPHA2_HUMAN	EPHA2
3,4,5-trimethoxyphenyl-1-O-B-D-glucopyranoside	ESR1_HUMAN	ESR1
3,4,5-trimethoxyphenyl-1-O-B-D-glucopyranoside	ESR2_HUMAN	ESR2
3,4,5-trimethoxyphenyl-1-O-B-D-glucopyranoside	FA10_HUMAN	F10
3,4,5-trimethoxyphenyl-1-O-B-D-glucopyranoside	FA11_HUMAN	F11
3,4,5-trimethoxyphenyl-1-O-B-D-glucopyranoside	THRB_HUMAN	F2
3,4,5-trimethoxyphenyl-1-O-B-D-glucopyranoside	FA7_HUMAN	F7
3,4,5-trimethoxyphenyl-1-O-B-D-glucopyranoside	FABPH_HUMAN	FABP3
3,4,5-trimethoxyphenyl-1-O-B-D-glucopyranoside	FABP4_HUMAN	FABP4
3,4,5-trimethoxyphenyl-1-O-B-D-glucopyranoside	FABP5_HUMAN	FABP5
3,4,5-trimethoxyphenyl-1-O-B-D-glucopyranoside	FABP7_HUMAN	FABP7
3,4,5-trimethoxyphenyl-1-O-B-D-glucopyranoside	FCAR_HUMAN	FCAR
3,4,5-trimethoxyphenyl-1-O-B-D-glucopyranoside	FPPS_HUMAN	FDPS
3,4,5-trimethoxyphenyl-1-O-B-D-glucopyranoside	FKB1B_HUMAN	FKBP1B
3,4,5-trimethoxyphenyl-1-O-B-D-glucopyranoside	FOLH1_HUMAN	FOLH1
3,4,5-trimethoxyphenyl-1-O-B-D-glucopyranoside	GALE_HUMAN	GALE
3,4,5-trimethoxyphenyl-1-O-B-D-glucopyranoside	GALK1_HUMAN	GALK1
3,4,5-trimethoxyphenyl-1-O-B-D-glucopyranoside	GLCM_HUMAN	GBA
3,4,5-trimethoxyphenyl-1-O-B-D-glucopyranoside	HXK4_HUMAN	GCK
3,4,5-trimethoxyphenyl-1-O-B-D-glucopyranoside	P17900	GM2A
3,4,5-trimethoxyphenyl-1-O-B-D-glucopyranoside	P46926	GNPDA1
3,4,5-trimethoxyphenyl-1-O-B-D-glucopyranoside	P07359	GP1BA
3,4,5-trimethoxyphenyl-1-O-B-D-glucopyranoside	GSK3B_HUMAN	GSK3B
3,4,5-trimethoxyphenyl-1-O-B-D-glucopyranoside	P00390	GSR
3,4,5-trimethoxyphenyl-1-O-B-D-glucopyranoside	GSTP1_HUMAN	GSTP1
3,4,5-trimethoxyphenyl-1-O-B-D-glucopyranoside	GSTT2_HUMAN	GSTT2B
3,4,5-trimethoxyphenyl-1-O-B-D-glucopyranoside	Q16775	HAGH
3,4,5-trimethoxyphenyl-1-O-B-D-glucopyranoside	P07686	HEXB
3,4,5-trimethoxyphenyl-1-O-B-D-glucopyranoside	HINT1_HUMAN	HINT1
3,4,5-trimethoxyphenyl-1-O-B-D-glucopyranoside	HMDH_HUMAN	HMGCR
3,4,5-trimethoxyphenyl-1-O-B-D-glucopyranoside	P28845	HSD11B1
3,4,5-trimethoxyphenyl-1-O-B-D-glucopyranoside	P14061	HSD17B1
3,4,5-trimethoxyphenyl-1-O-B-D-glucopyranoside	HS90A_HUMAN	HSP90AA1
3,4,5-trimethoxyphenyl-1-O-B-D-glucopyranoside	IGF1R_HUMAN	IGF1R
3,4,5-trimethoxyphenyl-1-O-B-D-glucopyranoside	IL2_HUMAN	IL2
3,4,5-trimethoxyphenyl-1-O-B-D-glucopyranoside	IMPA1_HUMAN	IMPA1
3,4,5-trimethoxyphenyl-1-O-B-D-glucopyranoside	IMDH1_HUMAN	IMPDH1
3,4,5-trimethoxyphenyl-1-O-B-D-glucopyranoside	IMDH2_HUMAN	IMPDH2
3,4,5-trimethoxyphenyl-1-O-B-D-glucopyranoside	INSR_HUMAN	INSR
3,4,5-trimethoxyphenyl-1-O-B-D-glucopyranoside	VGFR2_HUMAN	KDR
3,4,5-trimethoxyphenyl-1-O-B-D-glucopyranoside	KIT_HUMAN	KIT
3,4,5-trimethoxyphenyl-1-O-B-D-glucopyranoside	P07195	LDHB
3,4,5-trimethoxyphenyl-1-O-B-D-glucopyranoside	LEG2_HUMAN	LGALS2
3,4,5-trimethoxyphenyl-1-O-B-D-glucopyranoside	LEG3_HUMAN	LGALS3
3,4,5-trimethoxyphenyl-1-O-B-D-glucopyranoside	LEG7_HUMAN	LGALS7
3,4,5-trimethoxyphenyl-1-O-B-D-glucopyranoside	LKHA4_HUMAN	LTA4H
3,4,5-trimethoxyphenyl-1-O-B-D-glucopyranoside	P61626	LYZ
3,4,5-trimethoxyphenyl-1-O-B-D-glucopyranoside	Q9UKM7	MAN1B1
3,4,5-trimethoxyphenyl-1-O-B-D-glucopyranoside	AOFB_HUMAN	MAOB
3,4,5-trimethoxyphenyl-1-O-B-D-glucopyranoside	MP2K1_HUMAN	MAP2K1
3,4,5-trimethoxyphenyl-1-O-B-D-glucopyranoside	MK01_HUMAN	MAPK1
3,4,5-trimethoxyphenyl-1-O-B-D-glucopyranoside	Q16539	MAPK14
3,4,5-trimethoxyphenyl-1-O-B-D-glucopyranoside	MK08_HUMAN	MAPK8
3,4,5-trimethoxyphenyl-1-O-B-D-glucopyranoside	MIF_HUMAN	MIF
3,4,5-trimethoxyphenyl-1-O-B-D-glucopyranoside	NEP_HUMAN	MME
3,4,5-trimethoxyphenyl-1-O-B-D-glucopyranoside	P03956	MMP1
3,4,5-trimethoxyphenyl-1-O-B-D-glucopyranoside	MMP9_HUMAN	MMP9
3,4,5-trimethoxyphenyl-1-O-B-D-glucopyranoside	NOS2_HUMAN	NOS2
3,4,5-trimethoxyphenyl-1-O-B-D-glucopyranoside	NOS3_HUMAN	NOS3
3,4,5-trimethoxyphenyl-1-O-B-D-glucopyranoside	NQO1_HUMAN	NQO1
3,4,5-trimethoxyphenyl-1-O-B-D-glucopyranoside	P16083	NQO2
3,4,5-trimethoxyphenyl-1-O-B-D-glucopyranoside	NR1I2_HUMAN	NR1I2
3,4,5-trimethoxyphenyl-1-O-B-D-glucopyranoside	GCR_HUMAN	NR3C1
3,4,5-trimethoxyphenyl-1-O-B-D-glucopyranoside	MCR_HUMAN	NR3C2
3,4,5-trimethoxyphenyl-1-O-B-D-glucopyranoside	Q9NPB1	NT5M
3,4,5-trimethoxyphenyl-1-O-B-D-glucopyranoside	P09874	PARP1
3,4,5-trimethoxyphenyl-1-O-B-D-glucopyranoside	P35558	PCK1
3,4,5-trimethoxyphenyl-1-O-B-D-glucopyranoside	PDE5A_HUMAN	PDE5A
3,4,5-trimethoxyphenyl-1-O-B-D-glucopyranoside	PRGR_HUMAN	PGR
3,4,5-trimethoxyphenyl-1-O-B-D-glucopyranoside	PIM1_HUMAN	PIM1
3,4,5-trimethoxyphenyl-1-O-B-D-glucopyranoside	KPYR_HUMAN	PKLR
3,4,5-trimethoxyphenyl-1-O-B-D-glucopyranoside	O15496	PLA2G10
3,4,5-trimethoxyphenyl-1-O-B-D-glucopyranoside	P14555	PLA2G2A
3,4,5-trimethoxyphenyl-1-O-B-D-glucopyranoside	UROK_HUMAN	PLAU
3,4,5-trimethoxyphenyl-1-O-B-D-glucopyranoside	P53350	PLK1
3,4,5-trimethoxyphenyl-1-O-B-D-glucopyranoside	PNPH_HUMAN	PNP
3,4,5-trimethoxyphenyl-1-O-B-D-glucopyranoside	PPARA_HUMAN	PPARA
3,4,5-trimethoxyphenyl-1-O-B-D-glucopyranoside	PPARG_HUMAN	PPARG
3,4,5-trimethoxyphenyl-1-O-B-D-glucopyranoside	P00517	PRKACA
3,4,5-trimethoxyphenyl-1-O-B-D-glucopyranoside	PTN1_HUMAN	PTPN1
3,4,5-trimethoxyphenyl-1-O-B-D-glucopyranoside	P06737	PYGL
3,4,5-trimethoxyphenyl-1-O-B-D-glucopyranoside	RARA_HUMAN	RARA
3,4,5-trimethoxyphenyl-1-O-B-D-glucopyranoside	P05451	REG1A
3,4,5-trimethoxyphenyl-1-O-B-D-glucopyranoside	RENI_HUMAN	REN
3,4,5-trimethoxyphenyl-1-O-B-D-glucopyranoside	P61586	RHOA
3,4,5-trimethoxyphenyl-1-O-B-D-glucopyranoside	P12724	RNASE3
3,4,5-trimethoxyphenyl-1-O-B-D-glucopyranoside	RTN4R_HUMAN	RTN4R
3,4,5-trimethoxyphenyl-1-O-B-D-glucopyranoside	S10A9_HUMAN	S100A9
3,4,5-trimethoxyphenyl-1-O-B-D-glucopyranoside	LYAM2_HUMAN	SELE
3,4,5-trimethoxyphenyl-1-O-B-D-glucopyranoside	LYAM3_HUMAN	SELP
3,4,5-trimethoxyphenyl-1-O-B-D-glucopyranoside	A1AT_HUMAN	SERPINA1
3,4,5-trimethoxyphenyl-1-O-B-D-glucopyranoside	P04179	SOD2
3,4,5-trimethoxyphenyl-1-O-B-D-glucopyranoside	SRC_HUMAN	SRC
3,4,5-trimethoxyphenyl-1-O-B-D-glucopyranoside	ST1E1_HUMAN	SULT1E1
3,4,5-trimethoxyphenyl-1-O-B-D-glucopyranoside	Q06520	SULT2A1
3,4,5-trimethoxyphenyl-1-O-B-D-glucopyranoside	TPIS_HUMAN	TPI1
3,4,5-trimethoxyphenyl-1-O-B-D-glucopyranoside	TTHY_HUMAN	TTR
3,4,5-trimethoxyphenyl-1-O-B-D-glucopyranoside	Q9BZX2	UCK2
3,4,5-trimethoxyphenyl-1-O-B-D-glucopyranoside	VDR_HUMAN	VDR
3,4,5-trimethoxyphenyl-1-O-B-D-glucopyranoside	P54577	YARS
3,4-dihydroxybenzoicacid	Q02127	DHODH
3,4-dihydroxybenzoicacid	Q12882	DPYD
3,4-dihydroxybenzoicacid	P05164	MPO
3-methoxyphenol	ADA33_HUMAN	ADAM33
3-methoxyphenol	ALDR_HUMAN	AKR1B1
3-methoxyphenol	AK1C3_HUMAN	AKR1C3
3-methoxyphenol	ANDR_HUMAN	AR
3-methoxyphenol	BACE1_HUMAN	BACE1
3-methoxyphenol	CAH2_HUMAN	CA2
3-methoxyphenol	P24941	CDK2
3-methoxyphenol	CATS_HUMAN	CTSS
3-methoxyphenol	CP2C9_HUMAN	CYP2C9
3-methoxyphenol	DCK_HUMAN	DCK
3-methoxyphenol	PYRD_HUMAN	DHODH
3-methoxyphenol	ELNE_HUMAN	ELANE
3-methoxyphenol	THRB_HUMAN	F2
3-methoxyphenol	P00390	GSR
3-methoxyphenol	INSR_HUMAN	INSR
3-methoxyphenol	NEP_HUMAN	MME
3-methoxyphenol	P35558	PCK1
3-methoxyphenol	P00517	PRKACA
3-methoxyphenol	PTN1_HUMAN	PTPN1
3-methoxyphenol	P06737	PYGL
3-methoxyphenol	RENI_HUMAN	REN
3-methoxyphenol	SRC_HUMAN	SRC
3-methoxyphenol	TPIS_HUMAN	TPI1
3-o-caffeoylshikimic acid	ACE_HUMAN	ACE
3-o-caffeoylshikimic acid	ACE2_HUMAN	ACE2
3-o-caffeoylshikimic acid	PPAP_HUMAN	ACPP
3-o-caffeoylshikimic acid	ADA17_HUMAN	ADAM17
3-o-caffeoylshikimic acid	ADHX_HUMAN	ADH5
3-o-caffeoylshikimic acid	ADK_HUMAN	ADK
3-o-caffeoylshikimic acid	SAHH_HUMAN	AHCY
3-o-caffeoylshikimic acid	ALDR_HUMAN	AKR1B1
3-o-caffeoylshikimic acid	Q04828	AKR1C1
3-o-caffeoylshikimic acid	AK1C2_HUMAN	AKR1C2
3-o-caffeoylshikimic acid	AK1C3_HUMAN	AKR1C3
3-o-caffeoylshikimic acid	AKT1_HUMAN	AKT1
3-o-caffeoylshikimic acid	ALBU_HUMAN	ALB
3-o-caffeoylshikimic acid	ALDH2_HUMAN	ALDH2
3-o-caffeoylshikimic acid	DCAM_HUMAN	AMD1
3-o-caffeoylshikimic acid	P04745	AMY1A
3-o-caffeoylshikimic acid	AMYP_HUMAN	AMY2A
3-o-caffeoylshikimic acid	ANGI_HUMAN	ANG
3-o-caffeoylshikimic acid	P02743	APCS
3-o-caffeoylshikimic acid	P07741	APRT
3-o-caffeoylshikimic acid	ANDR_HUMAN	AR
3-o-caffeoylshikimic acid	P84077	ARF1
3-o-caffeoylshikimic acid	ZA2G_HUMAN	AZGP1
3-o-caffeoylshikimic acid	B3GA1_HUMAN	B3GAT1
3-o-caffeoylshikimic acid	BACE1_HUMAN	BACE1
3-o-caffeoylshikimic acid	O15382	BCAT2
3-o-caffeoylshikimic acid	CHLE_HUMAN	BCHE
3-o-caffeoylshikimic acid	P30043	BLVRB
3-o-caffeoylshikimic acid	BMP7_HUMAN	BMP7
3-o-caffeoylshikimic acid	P07360	C8G
3-o-caffeoylshikimic acid	CAH2_HUMAN	CA2
3-o-caffeoylshikimic acid	CASP3_HUMAN	CASP3
3-o-caffeoylshikimic acid	CATA_HUMAN	CAT
3-o-caffeoylshikimic acid	CCNT1_HUMAN	CCNT1
3-o-caffeoylshikimic acid	CD209_HUMAN	CD209
3-o-caffeoylshikimic acid	P24941	CDK2
3-o-caffeoylshikimic acid	EST1_HUMAN	CES1
3-o-caffeoylshikimic acid	CFAB_HUMAN	CFB
3-o-caffeoylshikimic acid	CFAD_HUMAN	CFD
3-o-caffeoylshikimic acid	Q13231	CHIT1
3-o-caffeoylshikimic acid	CMA1_HUMAN	CMA1
3-o-caffeoylshikimic acid	P15086	CPB1
3-o-caffeoylshikimic acid	P68400	CSNK2A1
3-o-caffeoylshikimic acid	CATD_HUMAN	CTSD
3-o-caffeoylshikimic acid	CATG_HUMAN	CTSG
3-o-caffeoylshikimic acid	CATS_HUMAN	CTSS
3-o-caffeoylshikimic acid	CP2C8_HUMAN	CYP2C8
3-o-caffeoylshikimic acid	CP2C9_HUMAN	CYP2C9
3-o-caffeoylshikimic acid	DAPK1_HUMAN	DAPK1
3-o-caffeoylshikimic acid	DCK_HUMAN	DCK
3-o-caffeoylshikimic acid	DYR_HUMAN	DHFR
3-o-caffeoylshikimic acid	PYRD_HUMAN	DHODH
3-o-caffeoylshikimic acid	DPP4_HUMAN	DPP4
3-o-caffeoylshikimic acid	EGFR_HUMAN	EGFR
3-o-caffeoylshikimic acid	ELNE_HUMAN	ELANE
3-o-caffeoylshikimic acid	EPHA2_HUMAN	EPHA2
3-o-caffeoylshikimic acid	ESR1_HUMAN	ESR1
3-o-caffeoylshikimic acid	ESR2_HUMAN	ESR2
3-o-caffeoylshikimic acid	FA10_HUMAN	F10
3-o-caffeoylshikimic acid	THRB_HUMAN	F2
3-o-caffeoylshikimic acid	FA7_HUMAN	F7
3-o-caffeoylshikimic acid	FABPH_HUMAN	FABP3
3-o-caffeoylshikimic acid	FABP4_HUMAN	FABP4
3-o-caffeoylshikimic acid	FABP5_HUMAN	FABP5
3-o-caffeoylshikimic acid	FPPS_HUMAN	FDPS
3-o-caffeoylshikimic acid	P21802	FGFR2
3-o-caffeoylshikimic acid	FOLH1_HUMAN	FOLH1
3-o-caffeoylshikimic acid	GALE_HUMAN	GALE
3-o-caffeoylshikimic acid	GALK1_HUMAN	GALK1
3-o-caffeoylshikimic acid	GLCM_HUMAN	GBA
3-o-caffeoylshikimic acid	HXK4_HUMAN	GCK
3-o-caffeoylshikimic acid	LGUL_HUMAN	GLO1
3-o-caffeoylshikimic acid	P46926	GNPDA1
3-o-caffeoylshikimic acid	P07359	GP1BA
3-o-caffeoylshikimic acid	GSK3B_HUMAN	GSK3B
3-o-caffeoylshikimic acid	P00390	GSR
3-o-caffeoylshikimic acid	GSTP1_HUMAN	GSTP1
3-o-caffeoylshikimic acid	GSTT2_HUMAN	GSTT2B
3-o-caffeoylshikimic acid	Q16775	HAGH
3-o-caffeoylshikimic acid	P07686	HEXB
3-o-caffeoylshikimic acid	HINT1_HUMAN	HINT1
3-o-caffeoylshikimic acid	HMDH_HUMAN	HMGCR
3-o-caffeoylshikimic acid	DHI1_HUMAN	HSD11B1
3-o-caffeoylshikimic acid	P14061	HSD17B1
3-o-caffeoylshikimic acid	HS90A_HUMAN	HSP90AA1
3-o-caffeoylshikimic acid	IGF1R_HUMAN	IGF1R
3-o-caffeoylshikimic acid	IL2_HUMAN	IL2
3-o-caffeoylshikimic acid	IMPA1_HUMAN	IMPA1
3-o-caffeoylshikimic acid	IMDH1_HUMAN	IMPDH1
3-o-caffeoylshikimic acid	IMDH2_HUMAN	IMPDH2
3-o-caffeoylshikimic acid	INSR_HUMAN	INSR
3-o-caffeoylshikimic acid	P35968	KDR
3-o-caffeoylshikimic acid	NGAL_HUMAN	LCN2
3-o-caffeoylshikimic acid	P07195	LDHB
3-o-caffeoylshikimic acid	LEG2_HUMAN	LGALS2
3-o-caffeoylshikimic acid	LEG7_HUMAN	LGALS7
3-o-caffeoylshikimic acid	APOA_HUMAN	LPA
3-o-caffeoylshikimic acid	LKHA4_HUMAN	LTA4H
3-o-caffeoylshikimic acid	TRFL_HUMAN	LTF
3-o-caffeoylshikimic acid	P61626	LYZ
3-o-caffeoylshikimic acid	Q9UKM7	MAN1B1
3-o-caffeoylshikimic acid	AOFB_HUMAN	MAOB
3-o-caffeoylshikimic acid	Q16539	MAPK14
3-o-caffeoylshikimic acid	MK08_HUMAN	MAPK8
3-o-caffeoylshikimic acid	MIF_HUMAN	MIF
3-o-caffeoylshikimic acid	NEP_HUMAN	MME
3-o-caffeoylshikimic acid	NOS2_HUMAN	NOS2
3-o-caffeoylshikimic acid	NOS3_HUMAN	NOS3
3-o-caffeoylshikimic acid	NQO1_HUMAN	NQO1
3-o-caffeoylshikimic acid	NQO2_HUMAN	NQO2
3-o-caffeoylshikimic acid	NR1I2_HUMAN	NR1I2
3-o-caffeoylshikimic acid	MCR_HUMAN	NR3C2
3-o-caffeoylshikimic acid	Q9NPB1	NT5M
3-o-caffeoylshikimic acid	P09874	PARP1
3-o-caffeoylshikimic acid	P35558	PCK1
3-o-caffeoylshikimic acid	PDE5A_HUMAN	PDE5A
3-o-caffeoylshikimic acid	PRGR_HUMAN	PGR
3-o-caffeoylshikimic acid	PIM1_HUMAN	PIM1
3-o-caffeoylshikimic acid	KPYR_HUMAN	PKLR
3-o-caffeoylshikimic acid	O15496	PLA2G10
3-o-caffeoylshikimic acid	P14555	PLA2G2A
3-o-caffeoylshikimic acid	UROK_HUMAN	PLAU
3-o-caffeoylshikimic acid	P00747	PLG
3-o-caffeoylshikimic acid	P53350	PLK1
3-o-caffeoylshikimic acid	PNPH_HUMAN	PNP
3-o-caffeoylshikimic acid	PPARA_HUMAN	PPARA
3-o-caffeoylshikimic acid	PPARG_HUMAN	PPARG
3-o-caffeoylshikimic acid	P00517	PRKACA
3-o-caffeoylshikimic acid	PTN1_HUMAN	PTPN1
3-o-caffeoylshikimic acid	P06737	PYGL
3-o-caffeoylshikimic acid	RARA_HUMAN	RARA
3-o-caffeoylshikimic acid	RET4_HUMAN	RBP4
3-o-caffeoylshikimic acid	P05451	REG1A
3-o-caffeoylshikimic acid	RENI_HUMAN	REN
3-o-caffeoylshikimic acid	P61586	RHOA
3-o-caffeoylshikimic acid	P12724	RNASE3
3-o-caffeoylshikimic acid	RTN4R_HUMAN	RTN4R
3-o-caffeoylshikimic acid	RXRA_HUMAN	RXRA
3-o-caffeoylshikimic acid	LYAM3_HUMAN	SELP
3-o-caffeoylshikimic acid	A1AT_HUMAN	SERPINA1
3-o-caffeoylshikimic acid	P04179	SOD2
3-o-caffeoylshikimic acid	SRC_HUMAN	SRC
3-o-caffeoylshikimic acid	Q06520	SULT2A1
3-o-caffeoylshikimic acid	TGM2_HUMAN	TGM2
3-o-caffeoylshikimic acid	TPIS_HUMAN	TPI1
3-o-caffeoylshikimic acid	TTHY_HUMAN	TTR
3-o-caffeoylshikimic acid	Q9BZX2	UCK2
3-o-caffeoylshikimic acid	P11172	UMPS
3-o-caffeoylshikimic acid	P54577	YARS
4,7-dihydroxy-5-methoxyl-6-methyl-8-formyl-flavan	PPAP_HUMAN	ACPP
4,7-dihydroxy-5-methoxyl-6-methyl-8-formyl-flavan	ADA33_HUMAN	ADAM33
4,7-dihydroxy-5-methoxyl-6-methyl-8-formyl-flavan	ADHX_HUMAN	ADH5
4,7-dihydroxy-5-methoxyl-6-methyl-8-formyl-flavan	ADK_HUMAN	ADK
4,7-dihydroxy-5-methoxyl-6-methyl-8-formyl-flavan	SAHH_HUMAN	AHCY
4,7-dihydroxy-5-methoxyl-6-methyl-8-formyl-flavan	ALDR_HUMAN	AKR1B1
4,7-dihydroxy-5-methoxyl-6-methyl-8-formyl-flavan	AK1C3_HUMAN	AKR1C3
4,7-dihydroxy-5-methoxyl-6-methyl-8-formyl-flavan	AKT1_HUMAN	AKT1
4,7-dihydroxy-5-methoxyl-6-methyl-8-formyl-flavan	ALBU_HUMAN	ALB
4,7-dihydroxy-5-methoxyl-6-methyl-8-formyl-flavan	DCAM_HUMAN	AMD1
4,7-dihydroxy-5-methoxyl-6-methyl-8-formyl-flavan	P04745	AMY1A
4,7-dihydroxy-5-methoxyl-6-methyl-8-formyl-flavan	AMYP_HUMAN	AMY2A
4,7-dihydroxy-5-methoxyl-6-methyl-8-formyl-flavan	ANGI_HUMAN	ANG
4,7-dihydroxy-5-methoxyl-6-methyl-8-formyl-flavan	P07741	APRT
4,7-dihydroxy-5-methoxyl-6-methyl-8-formyl-flavan	ANDR_HUMAN	AR
4,7-dihydroxy-5-methoxyl-6-methyl-8-formyl-flavan	O14965	AURKA
4,7-dihydroxy-5-methoxyl-6-methyl-8-formyl-flavan	BACE1_HUMAN	BACE1
4,7-dihydroxy-5-methoxyl-6-methyl-8-formyl-flavan	O15382	BCAT2
4,7-dihydroxy-5-methoxyl-6-methyl-8-formyl-flavan	Q93088	BHMT
4,7-dihydroxy-5-methoxyl-6-methyl-8-formyl-flavan	CAH2_HUMAN	CA2
4,7-dihydroxy-5-methoxyl-6-methyl-8-formyl-flavan	CASP1_HUMAN	CASP1
4,7-dihydroxy-5-methoxyl-6-methyl-8-formyl-flavan	CASP3_HUMAN	CASP3
4,7-dihydroxy-5-methoxyl-6-methyl-8-formyl-flavan	CCNT1_HUMAN	CCNT1
4,7-dihydroxy-5-methoxyl-6-methyl-8-formyl-flavan	CD209_HUMAN	CD209
4,7-dihydroxy-5-methoxyl-6-methyl-8-formyl-flavan	P24941	CDK2
4,7-dihydroxy-5-methoxyl-6-methyl-8-formyl-flavan	Q13231	CHIT1
4,7-dihydroxy-5-methoxyl-6-methyl-8-formyl-flavan	Q9H2X3	CLEC4M
4,7-dihydroxy-5-methoxyl-6-methyl-8-formyl-flavan	CATG_HUMAN	CTSG
4,7-dihydroxy-5-methoxyl-6-methyl-8-formyl-flavan	P07711	CTSL
4,7-dihydroxy-5-methoxyl-6-methyl-8-formyl-flavan	CATS_HUMAN	CTSS
4,7-dihydroxy-5-methoxyl-6-methyl-8-formyl-flavan	CP2C9_HUMAN	CYP2C9
4,7-dihydroxy-5-methoxyl-6-methyl-8-formyl-flavan	DAPK1_HUMAN	DAPK1
4,7-dihydroxy-5-methoxyl-6-methyl-8-formyl-flavan	DCK_HUMAN	DCK
4,7-dihydroxy-5-methoxyl-6-methyl-8-formyl-flavan	DYR_HUMAN	DHFR
4,7-dihydroxy-5-methoxyl-6-methyl-8-formyl-flavan	PYRD_HUMAN	DHODH
4,7-dihydroxy-5-methoxyl-6-methyl-8-formyl-flavan	DPP4_HUMAN	DPP4
4,7-dihydroxy-5-methoxyl-6-methyl-8-formyl-flavan	EGFR_HUMAN	EGFR
4,7-dihydroxy-5-methoxyl-6-methyl-8-formyl-flavan	ELNE_HUMAN	ELANE
4,7-dihydroxy-5-methoxyl-6-methyl-8-formyl-flavan	P00742	F10
4,7-dihydroxy-5-methoxyl-6-methyl-8-formyl-flavan	FA11_HUMAN	F11
4,7-dihydroxy-5-methoxyl-6-methyl-8-formyl-flavan	THRB_HUMAN	F2
4,7-dihydroxy-5-methoxyl-6-methyl-8-formyl-flavan	FA7_HUMAN	F7
4,7-dihydroxy-5-methoxyl-6-methyl-8-formyl-flavan	FPPS_HUMAN	FDPS
4,7-dihydroxy-5-methoxyl-6-methyl-8-formyl-flavan	FIBG_HUMAN	FGG
4,7-dihydroxy-5-methoxyl-6-methyl-8-formyl-flavan	FKB1B_HUMAN	FKBP1B
4,7-dihydroxy-5-methoxyl-6-methyl-8-formyl-flavan	FOLH1_HUMAN	FOLH1
4,7-dihydroxy-5-methoxyl-6-methyl-8-formyl-flavan	GLCM_HUMAN	GBA
4,7-dihydroxy-5-methoxyl-6-methyl-8-formyl-flavan	HXK4_HUMAN	GCK
4,7-dihydroxy-5-methoxyl-6-methyl-8-formyl-flavan	LGUL_HUMAN	GLO1
4,7-dihydroxy-5-methoxyl-6-methyl-8-formyl-flavan	P46926	GNPDA1
4,7-dihydroxy-5-methoxyl-6-methyl-8-formyl-flavan	P07359	GP1BA
4,7-dihydroxy-5-methoxyl-6-methyl-8-formyl-flavan	GSK3B_HUMAN	GSK3B
4,7-dihydroxy-5-methoxyl-6-methyl-8-formyl-flavan	P00390	GSR
4,7-dihydroxy-5-methoxyl-6-methyl-8-formyl-flavan	GSTP1_HUMAN	GSTP1
4,7-dihydroxy-5-methoxyl-6-methyl-8-formyl-flavan	GSTT2_HUMAN	GSTT2B
4,7-dihydroxy-5-methoxyl-6-methyl-8-formyl-flavan	O43708	GSTZ1
4,7-dihydroxy-5-methoxyl-6-methyl-8-formyl-flavan	Q16775	HAGH
4,7-dihydroxy-5-methoxyl-6-methyl-8-formyl-flavan	P07686	HEXB
4,7-dihydroxy-5-methoxyl-6-methyl-8-formyl-flavan	HINT1_HUMAN	HINT1
4,7-dihydroxy-5-methoxyl-6-methyl-8-formyl-flavan	HMDH_HUMAN	HMGCR
4,7-dihydroxy-5-methoxyl-6-methyl-8-formyl-flavan	HMOX1_HUMAN	HMOX1
4,7-dihydroxy-5-methoxyl-6-methyl-8-formyl-flavan	DHI1_HUMAN	HSD11B1
4,7-dihydroxy-5-methoxyl-6-methyl-8-formyl-flavan	P14061	HSD17B1
4,7-dihydroxy-5-methoxyl-6-methyl-8-formyl-flavan	HS90A_HUMAN	HSP90AA1
4,7-dihydroxy-5-methoxyl-6-methyl-8-formyl-flavan	IL2_HUMAN	IL2
4,7-dihydroxy-5-methoxyl-6-methyl-8-formyl-flavan	IMDH1_HUMAN	IMPDH1
4,7-dihydroxy-5-methoxyl-6-methyl-8-formyl-flavan	IMDH2_HUMAN	IMPDH2
4,7-dihydroxy-5-methoxyl-6-methyl-8-formyl-flavan	VGFR2_HUMAN	KDR
4,7-dihydroxy-5-methoxyl-6-methyl-8-formyl-flavan	KIT_HUMAN	KIT
4,7-dihydroxy-5-methoxyl-6-methyl-8-formyl-flavan	NGAL_HUMAN	LCN2
4,7-dihydroxy-5-methoxyl-6-methyl-8-formyl-flavan	LEG2_HUMAN	LGALS2
4,7-dihydroxy-5-methoxyl-6-methyl-8-formyl-flavan	LEG3_HUMAN	LGALS3
4,7-dihydroxy-5-methoxyl-6-methyl-8-formyl-flavan	LKHA4_HUMAN	LTA4H
4,7-dihydroxy-5-methoxyl-6-methyl-8-formyl-flavan	P61626	LYZ
4,7-dihydroxy-5-methoxyl-6-methyl-8-formyl-flavan	Q9UKM7	MAN1B1
4,7-dihydroxy-5-methoxyl-6-methyl-8-formyl-flavan	AOFB_HUMAN	MAOB
4,7-dihydroxy-5-methoxyl-6-methyl-8-formyl-flavan	MP2K1_HUMAN	MAP2K1
4,7-dihydroxy-5-methoxyl-6-methyl-8-formyl-flavan	Q16539	MAPK14
4,7-dihydroxy-5-methoxyl-6-methyl-8-formyl-flavan	P45983	MAPK8
4,7-dihydroxy-5-methoxyl-6-methyl-8-formyl-flavan	NEP_HUMAN	MME
4,7-dihydroxy-5-methoxyl-6-methyl-8-formyl-flavan	P03956	MMP1
4,7-dihydroxy-5-methoxyl-6-methyl-8-formyl-flavan	MMP9_HUMAN	MMP9
4,7-dihydroxy-5-methoxyl-6-methyl-8-formyl-flavan	NDKB_HUMAN	NME2
4,7-dihydroxy-5-methoxyl-6-methyl-8-formyl-flavan	NOS2_HUMAN	NOS2
4,7-dihydroxy-5-methoxyl-6-methyl-8-formyl-flavan	NOS3_HUMAN	NOS3
4,7-dihydroxy-5-methoxyl-6-methyl-8-formyl-flavan	NR1I2_HUMAN	NR1I2
4,7-dihydroxy-5-methoxyl-6-methyl-8-formyl-flavan	MCR_HUMAN	NR3C2
4,7-dihydroxy-5-methoxyl-6-methyl-8-formyl-flavan	Q9NPB1	NT5M
4,7-dihydroxy-5-methoxyl-6-methyl-8-formyl-flavan	P09874	PARP1
4,7-dihydroxy-5-methoxyl-6-methyl-8-formyl-flavan	P35558	PCK1
4,7-dihydroxy-5-methoxyl-6-methyl-8-formyl-flavan	PDE5A_HUMAN	PDE5A
4,7-dihydroxy-5-methoxyl-6-methyl-8-formyl-flavan	PRGR_HUMAN	PGR
4,7-dihydroxy-5-methoxyl-6-methyl-8-formyl-flavan	PK3CG_HUMAN	PIK3CG
4,7-dihydroxy-5-methoxyl-6-methyl-8-formyl-flavan	PIM1_HUMAN	PIM1
4,7-dihydroxy-5-methoxyl-6-methyl-8-formyl-flavan	KPYR_HUMAN	PKLR
4,7-dihydroxy-5-methoxyl-6-methyl-8-formyl-flavan	P14555	PLA2G2A
4,7-dihydroxy-5-methoxyl-6-methyl-8-formyl-flavan	UROK_HUMAN	PLAU
4,7-dihydroxy-5-methoxyl-6-methyl-8-formyl-flavan	PNPH_HUMAN	PNP
4,7-dihydroxy-5-methoxyl-6-methyl-8-formyl-flavan	P00517	PRKACA
4,7-dihydroxy-5-methoxyl-6-methyl-8-formyl-flavan	PTN1_HUMAN	PTPN1
4,7-dihydroxy-5-methoxyl-6-methyl-8-formyl-flavan	P06737	PYGL
4,7-dihydroxy-5-methoxyl-6-methyl-8-formyl-flavan	RAC1_HUMAN	RAC1
4,7-dihydroxy-5-methoxyl-6-methyl-8-formyl-flavan	RARA_HUMAN	RARA
4,7-dihydroxy-5-methoxyl-6-methyl-8-formyl-flavan	P05451	REG1A
4,7-dihydroxy-5-methoxyl-6-methyl-8-formyl-flavan	RENI_HUMAN	REN
4,7-dihydroxy-5-methoxyl-6-methyl-8-formyl-flavan	Q969G6	RFK
4,7-dihydroxy-5-methoxyl-6-methyl-8-formyl-flavan	P61586	RHOA
4,7-dihydroxy-5-methoxyl-6-methyl-8-formyl-flavan	P12724	RNASE3
4,7-dihydroxy-5-methoxyl-6-methyl-8-formyl-flavan	LYAM2_HUMAN	SELE
4,7-dihydroxy-5-methoxyl-6-methyl-8-formyl-flavan	A1AT_HUMAN	SERPINA1
4,7-dihydroxy-5-methoxyl-6-methyl-8-formyl-flavan	P04179	SOD2
4,7-dihydroxy-5-methoxyl-6-methyl-8-formyl-flavan	SRC_HUMAN	SRC
4,7-dihydroxy-5-methoxyl-6-methyl-8-formyl-flavan	ST1A1_HUMAN	SULT1A1
4,7-dihydroxy-5-methoxyl-6-methyl-8-formyl-flavan	ST1E1_HUMAN	SULT1E1
4,7-dihydroxy-5-methoxyl-6-methyl-8-formyl-flavan	Q06520	SULT2A1
4,7-dihydroxy-5-methoxyl-6-methyl-8-formyl-flavan	TPIS_HUMAN	TPI1
4,7-dihydroxy-5-methoxyl-6-methyl-8-formyl-flavan	O14717	TRDMT1
4,7-dihydroxy-5-methoxyl-6-methyl-8-formyl-flavan	Q9BZX2	UCK2
4,7-dihydroxy-5-methoxyl-6-methyl-8-formyl-flavan	P11172	UMPS
4,7-dihydroxy-5-methoxyl-6-methyl-8-formyl-flavan	VDR_HUMAN	VDR
4-hydroxy-3,5-dimethoxyacetophenone	ADA33_HUMAN	ADAM33
4-hydroxy-3,5-dimethoxyacetophenone	ADK_HUMAN	ADK
4-hydroxy-3,5-dimethoxyacetophenone	SAHH_HUMAN	AHCY
4-hydroxy-3,5-dimethoxyacetophenone	ALDR_HUMAN	AKR1B1
4-hydroxy-3,5-dimethoxyacetophenone	AK1C3_HUMAN	AKR1C3
4-hydroxy-3,5-dimethoxyacetophenone	AKT1_HUMAN	AKT1
4-hydroxy-3,5-dimethoxyacetophenone	ALBU_HUMAN	ALB
4-hydroxy-3,5-dimethoxyacetophenone	DCAM_HUMAN	AMD1
4-hydroxy-3,5-dimethoxyacetophenone	AMYP_HUMAN	AMY2A
4-hydroxy-3,5-dimethoxyacetophenone	ANGI_HUMAN	ANG
4-hydroxy-3,5-dimethoxyacetophenone	P02743	APCS
4-hydroxy-3,5-dimethoxyacetophenone	ANDR_HUMAN	AR
4-hydroxy-3,5-dimethoxyacetophenone	P56817	BACE1
4-hydroxy-3,5-dimethoxyacetophenone	Q93088	BHMT
4-hydroxy-3,5-dimethoxyacetophenone	P07360	C8G
4-hydroxy-3,5-dimethoxyacetophenone	CAH2_HUMAN	CA2
4-hydroxy-3,5-dimethoxyacetophenone	CASP1_HUMAN	CASP1
4-hydroxy-3,5-dimethoxyacetophenone	CASP3_HUMAN	CASP3
4-hydroxy-3,5-dimethoxyacetophenone	P24941	CDK2
4-hydroxy-3,5-dimethoxyacetophenone	CFAB_HUMAN	CFB
4-hydroxy-3,5-dimethoxyacetophenone	Q13231	CHIT1
4-hydroxy-3,5-dimethoxyacetophenone	Q9H2X3	CLEC4M
4-hydroxy-3,5-dimethoxyacetophenone	CATS_HUMAN	CTSS
4-hydroxy-3,5-dimethoxyacetophenone	CP2C9_HUMAN	CYP2C9
4-hydroxy-3,5-dimethoxyacetophenone	DAPK1_HUMAN	DAPK1
4-hydroxy-3,5-dimethoxyacetophenone	DCK_HUMAN	DCK
4-hydroxy-3,5-dimethoxyacetophenone	Q13838	DDX39B
4-hydroxy-3,5-dimethoxyacetophenone	DYR_HUMAN	DHFR
4-hydroxy-3,5-dimethoxyacetophenone	PYRD_HUMAN	DHODH
4-hydroxy-3,5-dimethoxyacetophenone	ELNE_HUMAN	ELANE
4-hydroxy-3,5-dimethoxyacetophenone	FA10_HUMAN	F10
4-hydroxy-3,5-dimethoxyacetophenone	THRB_HUMAN	F2
4-hydroxy-3,5-dimethoxyacetophenone	FA7_HUMAN	F7
4-hydroxy-3,5-dimethoxyacetophenone	FIBG_HUMAN	FGG
4-hydroxy-3,5-dimethoxyacetophenone	FKB1B_HUMAN	FKBP1B
4-hydroxy-3,5-dimethoxyacetophenone	FOLH1_HUMAN	FOLH1
4-hydroxy-3,5-dimethoxyacetophenone	GLCM_HUMAN	GBA
4-hydroxy-3,5-dimethoxyacetophenone	P46926	GNPDA1
4-hydroxy-3,5-dimethoxyacetophenone	P07359	GP1BA
4-hydroxy-3,5-dimethoxyacetophenone	GSK3B_HUMAN	GSK3B
4-hydroxy-3,5-dimethoxyacetophenone	P00390	GSR
4-hydroxy-3,5-dimethoxyacetophenone	GSTP1_HUMAN	GSTP1
4-hydroxy-3,5-dimethoxyacetophenone	GSTT2_HUMAN	GSTT2B
4-hydroxy-3,5-dimethoxyacetophenone	O43708	GSTZ1
4-hydroxy-3,5-dimethoxyacetophenone	Q16775	HAGH
4-hydroxy-3,5-dimethoxyacetophenone	P07686	HEXB
4-hydroxy-3,5-dimethoxyacetophenone	HINT1_HUMAN	HINT1
4-hydroxy-3,5-dimethoxyacetophenone	P14061	HSD17B1
4-hydroxy-3,5-dimethoxyacetophenone	HS90A_HUMAN	HSP90AA1
4-hydroxy-3,5-dimethoxyacetophenone	IGF1R_HUMAN	IGF1R
4-hydroxy-3,5-dimethoxyacetophenone	IMPA1_HUMAN	IMPA1
4-hydroxy-3,5-dimethoxyacetophenone	IMDH1_HUMAN	IMPDH1
4-hydroxy-3,5-dimethoxyacetophenone	IMDH2_HUMAN	IMPDH2
4-hydroxy-3,5-dimethoxyacetophenone	INSR_HUMAN	INSR
4-hydroxy-3,5-dimethoxyacetophenone	VGFR2_HUMAN	KDR
4-hydroxy-3,5-dimethoxyacetophenone	KIT_HUMAN	KIT
4-hydroxy-3,5-dimethoxyacetophenone	P07195	LDHB
4-hydroxy-3,5-dimethoxyacetophenone	LEG2_HUMAN	LGALS2
4-hydroxy-3,5-dimethoxyacetophenone	LEG3_HUMAN	LGALS3
4-hydroxy-3,5-dimethoxyacetophenone	LEG7_HUMAN	LGALS7
4-hydroxy-3,5-dimethoxyacetophenone	P61626	LYZ
4-hydroxy-3,5-dimethoxyacetophenone	Q9UKM7	MAN1B1
4-hydroxy-3,5-dimethoxyacetophenone	AOFB_HUMAN	MAOB
4-hydroxy-3,5-dimethoxyacetophenone	Q16539	MAPK14
4-hydroxy-3,5-dimethoxyacetophenone	P45983	MAPK8
4-hydroxy-3,5-dimethoxyacetophenone	NEP_HUMAN	MME
4-hydroxy-3,5-dimethoxyacetophenone	P03956	MMP1
4-hydroxy-3,5-dimethoxyacetophenone	MMP9_HUMAN	MMP9
4-hydroxy-3,5-dimethoxyacetophenone	NOS2_HUMAN	NOS2
4-hydroxy-3,5-dimethoxyacetophenone	Q9NPB1	NT5M
4-hydroxy-3,5-dimethoxyacetophenone	P35558	PCK1
4-hydroxy-3,5-dimethoxyacetophenone	PIM1_HUMAN	PIM1
4-hydroxy-3,5-dimethoxyacetophenone	KPYR_HUMAN	PKLR
4-hydroxy-3,5-dimethoxyacetophenone	UROK_HUMAN	PLAU
4-hydroxy-3,5-dimethoxyacetophenone	PNPH_HUMAN	PNP
4-hydroxy-3,5-dimethoxyacetophenone	P00517	PRKACA
4-hydroxy-3,5-dimethoxyacetophenone	PTN1_HUMAN	PTPN1
4-hydroxy-3,5-dimethoxyacetophenone	P06737	PYGL
4-hydroxy-3,5-dimethoxyacetophenone	RAC1_HUMAN	RAC1
4-hydroxy-3,5-dimethoxyacetophenone	Q969G6	RFK
4-hydroxy-3,5-dimethoxyacetophenone	P12724	RNASE3
4-hydroxy-3,5-dimethoxyacetophenone	LYAM2_HUMAN	SELE
4-hydroxy-3,5-dimethoxyacetophenone	P04179	SOD2
4-hydroxy-3,5-dimethoxyacetophenone	SRC_HUMAN	SRC
4-hydroxy-3,5-dimethoxyacetophenone	ST1A1_HUMAN	SULT1A1
4-hydroxy-3,5-dimethoxyacetophenone	ST1E1_HUMAN	SULT1E1
4-hydroxy-3,5-dimethoxyacetophenone	Q06520	SULT2A1
4-hydroxy-3,5-dimethoxyacetophenone	TPIS_HUMAN	TPI1
4-hydroxy-3,5-dimethoxyacetophenone	O14717	TRDMT1
4-hydroxy-3,5-dimethoxyacetophenone	Q9BZX2	UCK2
5-o-caffeoylshikimicacid	ACE_HUMAN	ACE
5-o-caffeoylshikimicacid	PPAP_HUMAN	ACPP
5-o-caffeoylshikimicacid	ADA17_HUMAN	ADAM17
5-o-caffeoylshikimicacid	ADHX_HUMAN	ADH5
5-o-caffeoylshikimicacid	ADK_HUMAN	ADK
5-o-caffeoylshikimicacid	SAHH_HUMAN	AHCY
5-o-caffeoylshikimicacid	ALDR_HUMAN	AKR1B1
5-o-caffeoylshikimicacid	Q04828	AKR1C1
5-o-caffeoylshikimicacid	AK1C2_HUMAN	AKR1C2
5-o-caffeoylshikimicacid	AK1C3_HUMAN	AKR1C3
5-o-caffeoylshikimicacid	AKT1_HUMAN	AKT1
5-o-caffeoylshikimicacid	ALBU_HUMAN	ALB
5-o-caffeoylshikimicacid	ALDH2_HUMAN	ALDH2
5-o-caffeoylshikimicacid	DCAM_HUMAN	AMD1
5-o-caffeoylshikimicacid	P04745	AMY1A
5-o-caffeoylshikimicacid	AMYP_HUMAN	AMY2A
5-o-caffeoylshikimicacid	ANGI_HUMAN	ANG
5-o-caffeoylshikimicacid	P02743	APCS
5-o-caffeoylshikimicacid	P07741	APRT
5-o-caffeoylshikimicacid	ANDR_HUMAN	AR
5-o-caffeoylshikimicacid	P84077	ARF1
5-o-caffeoylshikimicacid	ZA2G_HUMAN	AZGP1
5-o-caffeoylshikimicacid	B3GA1_HUMAN	B3GAT1
5-o-caffeoylshikimicacid	BACE1_HUMAN	BACE1
5-o-caffeoylshikimicacid	O15382	BCAT2
5-o-caffeoylshikimicacid	CHLE_HUMAN	BCHE
5-o-caffeoylshikimicacid	P30043	BLVRB
5-o-caffeoylshikimicacid	BMP7_HUMAN	BMP7
5-o-caffeoylshikimicacid	P07360	C8G
5-o-caffeoylshikimicacid	CAH2_HUMAN	CA2
5-o-caffeoylshikimicacid	CASP3_HUMAN	CASP3
5-o-caffeoylshikimicacid	CATA_HUMAN	CAT
5-o-caffeoylshikimicacid	CCNT1_HUMAN	CCNT1
5-o-caffeoylshikimicacid	P24941	CDK2
5-o-caffeoylshikimicacid	EST1_HUMAN	CES1
5-o-caffeoylshikimicacid	CFAB_HUMAN	CFB
5-o-caffeoylshikimicacid	Q13231	CHIT1
5-o-caffeoylshikimicacid	CMA1_HUMAN	CMA1
5-o-caffeoylshikimicacid	P15086	CPB1
5-o-caffeoylshikimicacid	P68400	CSNK2A1
5-o-caffeoylshikimicacid	CATD_HUMAN	CTSD
5-o-caffeoylshikimicacid	CATG_HUMAN	CTSG
5-o-caffeoylshikimicacid	CATS_HUMAN	CTSS
5-o-caffeoylshikimicacid	CP2C9_HUMAN	CYP2C9
5-o-caffeoylshikimicacid	DAPK1_HUMAN	DAPK1
5-o-caffeoylshikimicacid	DCK_HUMAN	DCK
5-o-caffeoylshikimicacid	DYR_HUMAN	DHFR
5-o-caffeoylshikimicacid	PYRD_HUMAN	DHODH
5-o-caffeoylshikimicacid	DPP4_HUMAN	DPP4
5-o-caffeoylshikimicacid	EGFR_HUMAN	EGFR
5-o-caffeoylshikimicacid	ELNE_HUMAN	ELANE
5-o-caffeoylshikimicacid	EPHA2_HUMAN	EPHA2
5-o-caffeoylshikimicacid	ESR1_HUMAN	ESR1
5-o-caffeoylshikimicacid	ESR2_HUMAN	ESR2
5-o-caffeoylshikimicacid	FA10_HUMAN	F10
5-o-caffeoylshikimicacid	FA11_HUMAN	F11
5-o-caffeoylshikimicacid	THRB_HUMAN	F2
5-o-caffeoylshikimicacid	FA7_HUMAN	F7
5-o-caffeoylshikimicacid	FABPH_HUMAN	FABP3
5-o-caffeoylshikimicacid	FABP4_HUMAN	FABP4
5-o-caffeoylshikimicacid	FABP5_HUMAN	FABP5
5-o-caffeoylshikimicacid	FPPS_HUMAN	FDPS
5-o-caffeoylshikimicacid	P21802	FGFR2
5-o-caffeoylshikimicacid	GALE_HUMAN	GALE
5-o-caffeoylshikimicacid	GALK1_HUMAN	GALK1
5-o-caffeoylshikimicacid	GLCM_HUMAN	GBA
5-o-caffeoylshikimicacid	HXK4_HUMAN	GCK
5-o-caffeoylshikimicacid	LGUL_HUMAN	GLO1
5-o-caffeoylshikimicacid	P07359	GP1BA
5-o-caffeoylshikimicacid	GSK3B_HUMAN	GSK3B
5-o-caffeoylshikimicacid	P00390	GSR
5-o-caffeoylshikimicacid	GSTP1_HUMAN	GSTP1
5-o-caffeoylshikimicacid	GSTT2_HUMAN	GSTT2B
5-o-caffeoylshikimicacid	Q16775	HAGH
5-o-caffeoylshikimicacid	P07686	HEXB
5-o-caffeoylshikimicacid	HINT1_HUMAN	HINT1
5-o-caffeoylshikimicacid	HMDH_HUMAN	HMGCR
5-o-caffeoylshikimicacid	DHI1_HUMAN	HSD11B1
5-o-caffeoylshikimicacid	P14061	HSD17B1
5-o-caffeoylshikimicacid	HS90A_HUMAN	HSP90AA1
5-o-caffeoylshikimicacid	IGF1R_HUMAN	IGF1R
5-o-caffeoylshikimicacid	IL2_HUMAN	IL2
5-o-caffeoylshikimicacid	IMPA1_HUMAN	IMPA1
5-o-caffeoylshikimicacid	IMDH1_HUMAN	IMPDH1
5-o-caffeoylshikimicacid	IMDH2_HUMAN	IMPDH2
5-o-caffeoylshikimicacid	INSR_HUMAN	INSR
5-o-caffeoylshikimicacid	P35968	KDR
5-o-caffeoylshikimicacid	NGAL_HUMAN	LCN2
5-o-caffeoylshikimicacid	P07195	LDHB
5-o-caffeoylshikimicacid	LEG2_HUMAN	LGALS2
5-o-caffeoylshikimicacid	LEG3_HUMAN	LGALS3
5-o-caffeoylshikimicacid	LEG7_HUMAN	LGALS7
5-o-caffeoylshikimicacid	APOA_HUMAN	LPA
5-o-caffeoylshikimicacid	LKHA4_HUMAN	LTA4H
5-o-caffeoylshikimicacid	TRFL_HUMAN	LTF
5-o-caffeoylshikimicacid	P61626	LYZ
5-o-caffeoylshikimicacid	Q9UKM7	MAN1B1
5-o-caffeoylshikimicacid	AOFB_HUMAN	MAOB
5-o-caffeoylshikimicacid	Q16539	MAPK14
5-o-caffeoylshikimicacid	MK08_HUMAN	MAPK8
5-o-caffeoylshikimicacid	MIF_HUMAN	MIF
5-o-caffeoylshikimicacid	NEP_HUMAN	MME
5-o-caffeoylshikimicacid	MMP2_HUMAN	MMP2
5-o-caffeoylshikimicacid	MMP9_HUMAN	MMP9
5-o-caffeoylshikimicacid	NOS2_HUMAN	NOS2
5-o-caffeoylshikimicacid	NOS3_HUMAN	NOS3
5-o-caffeoylshikimicacid	ANPRC_HUMAN	NPR3
5-o-caffeoylshikimicacid	NQO1_HUMAN	NQO1
5-o-caffeoylshikimicacid	NQO2_HUMAN	NQO2
5-o-caffeoylshikimicacid	NR1I2_HUMAN	NR1I2
5-o-caffeoylshikimicacid	MCR_HUMAN	NR3C2
5-o-caffeoylshikimicacid	P09874	PARP1
5-o-caffeoylshikimicacid	P35558	PCK1
5-o-caffeoylshikimicacid	PDE5A_HUMAN	PDE5A
5-o-caffeoylshikimicacid	PRGR_HUMAN	PGR
5-o-caffeoylshikimicacid	PIM1_HUMAN	PIM1
5-o-caffeoylshikimicacid	KPYR_HUMAN	PKLR
5-o-caffeoylshikimicacid	O15496	PLA2G10
5-o-caffeoylshikimicacid	P14555	PLA2G2A
5-o-caffeoylshikimicacid	UROK_HUMAN	PLAU
5-o-caffeoylshikimicacid	P00747	PLG
5-o-caffeoylshikimicacid	P53350	PLK1
5-o-caffeoylshikimicacid	PNPH_HUMAN	PNP
5-o-caffeoylshikimicacid	PPARA_HUMAN	PPARA
5-o-caffeoylshikimicacid	PPARG_HUMAN	PPARG
5-o-caffeoylshikimicacid	P00517	PRKACA
5-o-caffeoylshikimicacid	PTN1_HUMAN	PTPN1
5-o-caffeoylshikimicacid	P06737	PYGL
5-o-caffeoylshikimicacid	RARA_HUMAN	RARA
5-o-caffeoylshikimicacid	RET4_HUMAN	RBP4
5-o-caffeoylshikimicacid	P05451	REG1A
5-o-caffeoylshikimicacid	RENI_HUMAN	REN
5-o-caffeoylshikimicacid	P61586	RHOA
5-o-caffeoylshikimicacid	P12724	RNASE3
5-o-caffeoylshikimicacid	RXRA_HUMAN	RXRA
5-o-caffeoylshikimicacid	LYAM3_HUMAN	SELP
5-o-caffeoylshikimicacid	A1AT_HUMAN	SERPINA1
5-o-caffeoylshikimicacid	P04179	SOD2
5-o-caffeoylshikimicacid	SRC_HUMAN	SRC
5-o-caffeoylshikimicacid	ST1E1_HUMAN	SULT1E1
5-o-caffeoylshikimicacid	Q06520	SULT2A1
5-o-caffeoylshikimicacid	TPIS_HUMAN	TPI1
5-o-caffeoylshikimicacid	TTHY_HUMAN	TTR
5-o-caffeoylshikimicacid	Q9BZX2	UCK2
5-o-caffeoylshikimicacid	P11172	UMPS
5-o-caffeoylshikimicacid	VDR_HUMAN	VDR
5-o-caffeoylshikimicacid	P54577	YARS
5-o-methylvisamminol	ACADM_HUMAN	ACADM
5-o-methylvisamminol	ACE_HUMAN	ACE
5-o-methylvisamminol	PPAP_HUMAN	ACPP
5-o-methylvisamminol	ADA17_HUMAN	ADAM17
5-o-methylvisamminol	ADA33_HUMAN	ADAM33
5-o-methylvisamminol	ADH1B_HUMAN	ADH1B
5-o-methylvisamminol	ADHX_HUMAN	ADH5
5-o-methylvisamminol	P55263	ADK
5-o-methylvisamminol	SAHH_HUMAN	AHCY
5-o-methylvisamminol	ALDR_HUMAN	AKR1B1
5-o-methylvisamminol	Q04828	AKR1C1
5-o-methylvisamminol	AK1C2_HUMAN	AKR1C2
5-o-methylvisamminol	AK1C3_HUMAN	AKR1C3
5-o-methylvisamminol	ALBU_HUMAN	ALB
5-o-methylvisamminol	DCAM_HUMAN	AMD1
5-o-methylvisamminol	P04745	AMY1A
5-o-methylvisamminol	AMYP_HUMAN	AMY2A
5-o-methylvisamminol	ANGI_HUMAN	ANG
5-o-methylvisamminol	ANDR_HUMAN	AR
5-o-methylvisamminol	O14965	AURKA
5-o-methylvisamminol	B3GA1_HUMAN	B3GAT1
5-o-methylvisamminol	BACE1_HUMAN	BACE1
5-o-methylvisamminol	O15382	BCAT2
5-o-methylvisamminol	CHLE_HUMAN	BCHE
5-o-methylvisamminol	Q93088	BHMT
5-o-methylvisamminol	BMP7_HUMAN	BMP7
5-o-methylvisamminol	CAH2_HUMAN	CA2
5-o-methylvisamminol	CASP1_HUMAN	CASP1
5-o-methylvisamminol	CASP3_HUMAN	CASP3
5-o-methylvisamminol	CASP7_HUMAN	CASP7
5-o-methylvisamminol	P24941	CDK2
5-o-methylvisamminol	EST1_HUMAN	CES1
5-o-methylvisamminol	CFAB_HUMAN	CFB
5-o-methylvisamminol	CFAD_HUMAN	CFD
5-o-methylvisamminol	Q13231	CHIT1
5-o-methylvisamminol	CATG_HUMAN	CTSG
5-o-methylvisamminol	CATS_HUMAN	CTSS
5-o-methylvisamminol	CP2C8_HUMAN	CYP2C8
5-o-methylvisamminol	CP2C9_HUMAN	CYP2C9
5-o-methylvisamminol	DAPK1_HUMAN	DAPK1
5-o-methylvisamminol	DCK_HUMAN	DCK
5-o-methylvisamminol	Q13838	DDX39B
5-o-methylvisamminol	DYR_HUMAN	DHFR
5-o-methylvisamminol	PYRD_HUMAN	DHODH
5-o-methylvisamminol	DPP4_HUMAN	DPP4
5-o-methylvisamminol	EGFR_HUMAN	EGFR
5-o-methylvisamminol	ELNE_HUMAN	ELANE
5-o-methylvisamminol	EPHA2_HUMAN	EPHA2
5-o-methylvisamminol	ESR1_HUMAN	ESR1
5-o-methylvisamminol	ESR2_HUMAN	ESR2
5-o-methylvisamminol	FA10_HUMAN	F10
5-o-methylvisamminol	FA11_HUMAN	F11
5-o-methylvisamminol	THRB_HUMAN	F2
5-o-methylvisamminol	FA7_HUMAN	F7
5-o-methylvisamminol	FABPH_HUMAN	FABP3
5-o-methylvisamminol	FABP7_HUMAN	FABP7
5-o-methylvisamminol	FPPS_HUMAN	FDPS
5-o-methylvisamminol	P21802	FGFR2
5-o-methylvisamminol	FIBG_HUMAN	FGG
5-o-methylvisamminol	FKB1B_HUMAN	FKBP1B
5-o-methylvisamminol	FOLH1_HUMAN	FOLH1
5-o-methylvisamminol	GLCM_HUMAN	GBA
5-o-methylvisamminol	HXK4_HUMAN	GCK
5-o-methylvisamminol	LGUL_HUMAN	GLO1
5-o-methylvisamminol	P46926	GNPDA1
5-o-methylvisamminol	GSK3B_HUMAN	GSK3B
5-o-methylvisamminol	P00390	GSR
5-o-methylvisamminol	GSTP1_HUMAN	GSTP1
5-o-methylvisamminol	GSTT2_HUMAN	GSTT2B
5-o-methylvisamminol	Q16775	HAGH
5-o-methylvisamminol	P07686	HEXB
5-o-methylvisamminol	HINT1_HUMAN	HINT1
5-o-methylvisamminol	HMDH_HUMAN	HMGCR
5-o-methylvisamminol	DHI1_HUMAN	HSD11B1
5-o-methylvisamminol	P14061	HSD17B1
5-o-methylvisamminol	HS90A_HUMAN	HSP90AA1
5-o-methylvisamminol	P08069	IGF1R
5-o-methylvisamminol	IL2_HUMAN	IL2
5-o-methylvisamminol	IMDH1_HUMAN	IMPDH1
5-o-methylvisamminol	IMDH2_HUMAN	IMPDH2
5-o-methylvisamminol	INSR_HUMAN	INSR
5-o-methylvisamminol	P35968	KDR
5-o-methylvisamminol	KIT_HUMAN	KIT
5-o-methylvisamminol	NGAL_HUMAN	LCN2
5-o-methylvisamminol	LEG3_HUMAN	LGALS3
5-o-methylvisamminol	LEG7_HUMAN	LGALS7
5-o-methylvisamminol	LKHA4_HUMAN	LTA4H
5-o-methylvisamminol	P61626	LYZ
5-o-methylvisamminol	Q9UKM7	MAN1B1
5-o-methylvisamminol	AOFB_HUMAN	MAOB
5-o-methylvisamminol	MP2K1_HUMAN	MAP2K1
5-o-methylvisamminol	MK01_HUMAN	MAPK1
5-o-methylvisamminol	Q16539	MAPK14
5-o-methylvisamminol	MK08_HUMAN	MAPK8
5-o-methylvisamminol	MIF_HUMAN	MIF
5-o-methylvisamminol	NEP_HUMAN	MME
5-o-methylvisamminol	P03956	MMP1
5-o-methylvisamminol	MMP2_HUMAN	MMP2
5-o-methylvisamminol	MMP9_HUMAN	MMP9
5-o-methylvisamminol	NOS2_HUMAN	NOS2
5-o-methylvisamminol	NOS3_HUMAN	NOS3
5-o-methylvisamminol	NQO1_HUMAN	NQO1
5-o-methylvisamminol	NQO2_HUMAN	NQO2
5-o-methylvisamminol	NR1I2_HUMAN	NR1I2
5-o-methylvisamminol	GCR_HUMAN	NR3C1
5-o-methylvisamminol	MCR_HUMAN	NR3C2
5-o-methylvisamminol	Q9NPB1	NT5M
5-o-methylvisamminol	P09874	PARP1
5-o-methylvisamminol	P35558	PCK1
5-o-methylvisamminol	PDE5A_HUMAN	PDE5A
5-o-methylvisamminol	PLGF_HUMAN	PGF
5-o-methylvisamminol	PRGR_HUMAN	PGR
5-o-methylvisamminol	PK3CG_HUMAN	PIK3CG
5-o-methylvisamminol	P11309	PIM1
5-o-methylvisamminol	KPYR_HUMAN	PKLR
5-o-methylvisamminol	O15496	PLA2G10
5-o-methylvisamminol	P14555	PLA2G2A
5-o-methylvisamminol	UROK_HUMAN	PLAU
5-o-methylvisamminol	P53350	PLK1
5-o-methylvisamminol	PNPH_HUMAN	PNP
5-o-methylvisamminol	PPARA_HUMAN	PPARA
5-o-methylvisamminol	PPARG_HUMAN	PPARG
5-o-methylvisamminol	P53041	PPP5C
5-o-methylvisamminol	P00517	PRKACA
5-o-methylvisamminol	PTN1_HUMAN	PTPN1
5-o-methylvisamminol	PTN11_HUMAN	PTPN11
5-o-methylvisamminol	P06737	PYGL
5-o-methylvisamminol	RARA_HUMAN	RARA
5-o-methylvisamminol	RARB_HUMAN	RARB
5-o-methylvisamminol	RET4_HUMAN	RBP4
5-o-methylvisamminol	P05451	REG1A
5-o-methylvisamminol	RENI_HUMAN	REN
5-o-methylvisamminol	P61586	RHOA
5-o-methylvisamminol	P12724	RNASE3
5-o-methylvisamminol	RXRA_HUMAN	RXRA
5-o-methylvisamminol	LYAM2_HUMAN	SELE
5-o-methylvisamminol	LYAM3_HUMAN	SELP
5-o-methylvisamminol	A1AT_HUMAN	SERPINA1
5-o-methylvisamminol	P04179	SOD2
5-o-methylvisamminol	SRC_HUMAN	SRC
5-o-methylvisamminol	ST1E1_HUMAN	SULT1E1
5-o-methylvisamminol	Q06520	SULT2A1
5-o-methylvisamminol	TPIS_HUMAN	TPI1
5-o-methylvisamminol	O14717	TRDMT1
5-o-methylvisamminol	TTHY_HUMAN	TTR
5-o-methylvisamminol	Q9BZX2	UCK2
5-o-methylvisamminol	VDR_HUMAN	VDR
5-o-methylvisamminol	P54577	YARS
6-O-demethyl-menisporphine	P08001	ACR
6-O-demethyl-menisporphine	P17516	AKR1C4
6-O-demethyl-menisporphine	P18054	ALOX12
6-O-demethyl-menisporphine	AOC3_HUMAN	AOC3
6-O-demethyl-menisporphine	ANDR_HUMAN	AR
6-O-demethyl-menisporphine	P24385	CCND1
6-O-demethyl-menisporphine	CPSF3_HUMAN	CPSF3
6-O-demethyl-menisporphine	ERBB2_HUMAN	ERBB2
6-O-demethyl-menisporphine	FABPI_HUMAN	FABP2
6-O-demethyl-menisporphine	Q96C23	GALM
6-O-demethyl-menisporphine	P42260	GRIK2
6-O-demethyl-menisporphine	Q9R1M7	GRIN3A
6-O-demethyl-menisporphine	GRAB_HUMAN	GZMB
6-O-demethyl-menisporphine	IGF1R_HUMAN	IGF1R
6-O-demethyl-menisporphine	Q9DCX8	IYD
6-O-demethyl-menisporphine	P00342	LDHC
6-O-demethyl-menisporphine	MK09_HUMAN	MAPK9
6-O-demethyl-menisporphine	P40927	ME1
6-O-demethyl-menisporphine	Q9ZP54	PARP1
6-O-demethyl-menisporphine	P63239	PCSK1
6-O-demethyl-menisporphine	P0C6G6	PMP2
6-O-demethyl-menisporphine	PPARA_HUMAN	PPARA
6-O-demethyl-menisporphine	P41263	RBP4
6-O-demethyl-menisporphine	Q9BU02	THTPA
7,6'-dihydroxy-3'-methoxyisoflavone	ACE_HUMAN	ACE
7,6'-dihydroxy-3'-methoxyisoflavone	PPAP_HUMAN	ACPP
7,6'-dihydroxy-3'-methoxyisoflavone	ADA17_HUMAN	ADAM17
7,6'-dihydroxy-3'-methoxyisoflavone	ADA33_HUMAN	ADAM33
7,6'-dihydroxy-3'-methoxyisoflavone	ADHX_HUMAN	ADH5
7,6'-dihydroxy-3'-methoxyisoflavone	ADK_HUMAN	ADK
7,6'-dihydroxy-3'-methoxyisoflavone	SAHH_HUMAN	AHCY
7,6'-dihydroxy-3'-methoxyisoflavone	ALDR_HUMAN	AKR1B1
7,6'-dihydroxy-3'-methoxyisoflavone	Q04828	AKR1C1
7,6'-dihydroxy-3'-methoxyisoflavone	AK1C3_HUMAN	AKR1C3
7,6'-dihydroxy-3'-methoxyisoflavone	AKT1_HUMAN	AKT1
7,6'-dihydroxy-3'-methoxyisoflavone	ALBU_HUMAN	ALB
7,6'-dihydroxy-3'-methoxyisoflavone	ALDH2_HUMAN	ALDH2
7,6'-dihydroxy-3'-methoxyisoflavone	DCAM_HUMAN	AMD1
7,6'-dihydroxy-3'-methoxyisoflavone	P04745	AMY1A
7,6'-dihydroxy-3'-methoxyisoflavone	AMYP_HUMAN	AMY2A
7,6'-dihydroxy-3'-methoxyisoflavone	ANGI_HUMAN	ANG
7,6'-dihydroxy-3'-methoxyisoflavone	P07741	APRT
7,6'-dihydroxy-3'-methoxyisoflavone	ANDR_HUMAN	AR
7,6'-dihydroxy-3'-methoxyisoflavone	O14965	AURKA
7,6'-dihydroxy-3'-methoxyisoflavone	ZA2G_HUMAN	AZGP1
7,6'-dihydroxy-3'-methoxyisoflavone	B3GA1_HUMAN	B3GAT1
7,6'-dihydroxy-3'-methoxyisoflavone	BACE1_HUMAN	BACE1
7,6'-dihydroxy-3'-methoxyisoflavone	O15382	BCAT2
7,6'-dihydroxy-3'-methoxyisoflavone	CHLE_HUMAN	BCHE
7,6'-dihydroxy-3'-methoxyisoflavone	Q93088	BHMT
7,6'-dihydroxy-3'-methoxyisoflavone	P30043	BLVRB
7,6'-dihydroxy-3'-methoxyisoflavone	BMP7_HUMAN	BMP7
7,6'-dihydroxy-3'-methoxyisoflavone	CAH2_HUMAN	CA2
7,6'-dihydroxy-3'-methoxyisoflavone	CASP1_HUMAN	CASP1
7,6'-dihydroxy-3'-methoxyisoflavone	CASP3_HUMAN	CASP3
7,6'-dihydroxy-3'-methoxyisoflavone	CASP7_HUMAN	CASP7
7,6'-dihydroxy-3'-methoxyisoflavone	CCNT1_HUMAN	CCNT1
7,6'-dihydroxy-3'-methoxyisoflavone	P24941	CDK2
7,6'-dihydroxy-3'-methoxyisoflavone	EST1_HUMAN	CES1
7,6'-dihydroxy-3'-methoxyisoflavone	CFAB_HUMAN	CFB
7,6'-dihydroxy-3'-methoxyisoflavone	CFAD_HUMAN	CFD
7,6'-dihydroxy-3'-methoxyisoflavone	Q13231	CHIT1
7,6'-dihydroxy-3'-methoxyisoflavone	P68400	CSNK2A1
7,6'-dihydroxy-3'-methoxyisoflavone	CATG_HUMAN	CTSG
7,6'-dihydroxy-3'-methoxyisoflavone	CATS_HUMAN	CTSS
7,6'-dihydroxy-3'-methoxyisoflavone	CP2C9_HUMAN	CYP2C9
7,6'-dihydroxy-3'-methoxyisoflavone	DCK_HUMAN	DCK
7,6'-dihydroxy-3'-methoxyisoflavone	DYR_HUMAN	DHFR
7,6'-dihydroxy-3'-methoxyisoflavone	PYRD_HUMAN	DHODH
7,6'-dihydroxy-3'-methoxyisoflavone	DPP4_HUMAN	DPP4
7,6'-dihydroxy-3'-methoxyisoflavone	EGFR_HUMAN	EGFR
7,6'-dihydroxy-3'-methoxyisoflavone	ELNE_HUMAN	ELANE
7,6'-dihydroxy-3'-methoxyisoflavone	EPHA2_HUMAN	EPHA2
7,6'-dihydroxy-3'-methoxyisoflavone	ESR1_HUMAN	ESR1
7,6'-dihydroxy-3'-methoxyisoflavone	ESR2_HUMAN	ESR2
7,6'-dihydroxy-3'-methoxyisoflavone	FA10_HUMAN	F10
7,6'-dihydroxy-3'-methoxyisoflavone	FA11_HUMAN	F11
7,6'-dihydroxy-3'-methoxyisoflavone	THRB_HUMAN	F2
7,6'-dihydroxy-3'-methoxyisoflavone	FABPH_HUMAN	FABP3
7,6'-dihydroxy-3'-methoxyisoflavone	FABP4_HUMAN	FABP4
7,6'-dihydroxy-3'-methoxyisoflavone	FABP7_HUMAN	FABP7
7,6'-dihydroxy-3'-methoxyisoflavone	FPPS_HUMAN	FDPS
7,6'-dihydroxy-3'-methoxyisoflavone	FIBG_HUMAN	FGG
7,6'-dihydroxy-3'-methoxyisoflavone	FOLH1_HUMAN	FOLH1
7,6'-dihydroxy-3'-methoxyisoflavone	GLCM_HUMAN	GBA
7,6'-dihydroxy-3'-methoxyisoflavone	HXK4_HUMAN	GCK
7,6'-dihydroxy-3'-methoxyisoflavone	P46926	GNPDA1
7,6'-dihydroxy-3'-methoxyisoflavone	P07359	GP1BA
7,6'-dihydroxy-3'-methoxyisoflavone	P49841	GSK3B
7,6'-dihydroxy-3'-methoxyisoflavone	P00390	GSR
7,6'-dihydroxy-3'-methoxyisoflavone	GSTP1_HUMAN	GSTP1
7,6'-dihydroxy-3'-methoxyisoflavone	GSTT2_HUMAN	GSTT2B
7,6'-dihydroxy-3'-methoxyisoflavone	Q16775	HAGH
7,6'-dihydroxy-3'-methoxyisoflavone	P07686	HEXB
7,6'-dihydroxy-3'-methoxyisoflavone	HINT1_HUMAN	HINT1
7,6'-dihydroxy-3'-methoxyisoflavone	HMDH_HUMAN	HMGCR
7,6'-dihydroxy-3'-methoxyisoflavone	P28845	HSD11B1
7,6'-dihydroxy-3'-methoxyisoflavone	P14061	HSD17B1
7,6'-dihydroxy-3'-methoxyisoflavone	P07900	HSP90AA1
7,6'-dihydroxy-3'-methoxyisoflavone	IGF1R_HUMAN	IGF1R
7,6'-dihydroxy-3'-methoxyisoflavone	IL2_HUMAN	IL2
7,6'-dihydroxy-3'-methoxyisoflavone	IMPA1_HUMAN	IMPA1
7,6'-dihydroxy-3'-methoxyisoflavone	IMDH1_HUMAN	IMPDH1
7,6'-dihydroxy-3'-methoxyisoflavone	IMDH2_HUMAN	IMPDH2
7,6'-dihydroxy-3'-methoxyisoflavone	INSR_HUMAN	INSR
7,6'-dihydroxy-3'-methoxyisoflavone	P35968	KDR
7,6'-dihydroxy-3'-methoxyisoflavone	KIT_HUMAN	KIT
7,6'-dihydroxy-3'-methoxyisoflavone	NGAL_HUMAN	LCN2
7,6'-dihydroxy-3'-methoxyisoflavone	P07195	LDHB
7,6'-dihydroxy-3'-methoxyisoflavone	LEG2_HUMAN	LGALS2
7,6'-dihydroxy-3'-methoxyisoflavone	LEG3_HUMAN	LGALS3
7,6'-dihydroxy-3'-methoxyisoflavone	LKHA4_HUMAN	LTA4H
7,6'-dihydroxy-3'-methoxyisoflavone	P61626	LYZ
7,6'-dihydroxy-3'-methoxyisoflavone	Q9UKM7	MAN1B1
7,6'-dihydroxy-3'-methoxyisoflavone	AOFB_HUMAN	MAOB
7,6'-dihydroxy-3'-methoxyisoflavone	MP2K1_HUMAN	MAP2K1
7,6'-dihydroxy-3'-methoxyisoflavone	Q16539	MAPK14
7,6'-dihydroxy-3'-methoxyisoflavone	P45983	MAPK8
7,6'-dihydroxy-3'-methoxyisoflavone	MIF_HUMAN	MIF
7,6'-dihydroxy-3'-methoxyisoflavone	NEP_HUMAN	MME
7,6'-dihydroxy-3'-methoxyisoflavone	P03956	MMP1
7,6'-dihydroxy-3'-methoxyisoflavone	MMP9_HUMAN	MMP9
7,6'-dihydroxy-3'-methoxyisoflavone	NOS2_HUMAN	NOS2
7,6'-dihydroxy-3'-methoxyisoflavone	NOS3_HUMAN	NOS3
7,6'-dihydroxy-3'-methoxyisoflavone	NQO1_HUMAN	NQO1
7,6'-dihydroxy-3'-methoxyisoflavone	NQO2_HUMAN	NQO2
7,6'-dihydroxy-3'-methoxyisoflavone	NR1I2_HUMAN	NR1I2
7,6'-dihydroxy-3'-methoxyisoflavone	GCR_HUMAN	NR3C1
7,6'-dihydroxy-3'-methoxyisoflavone	MCR_HUMAN	NR3C2
7,6'-dihydroxy-3'-methoxyisoflavone	Q9NPB1	NT5M
7,6'-dihydroxy-3'-methoxyisoflavone	P09874	PARP1
7,6'-dihydroxy-3'-methoxyisoflavone	P35558	PCK1
7,6'-dihydroxy-3'-methoxyisoflavone	PDE5A_HUMAN	PDE5A
7,6'-dihydroxy-3'-methoxyisoflavone	PLGF_HUMAN	PGF
7,6'-dihydroxy-3'-methoxyisoflavone	PRGR_HUMAN	PGR
7,6'-dihydroxy-3'-methoxyisoflavone	PIM1_HUMAN	PIM1
7,6'-dihydroxy-3'-methoxyisoflavone	KPYR_HUMAN	PKLR
7,6'-dihydroxy-3'-methoxyisoflavone	O15496	PLA2G10
7,6'-dihydroxy-3'-methoxyisoflavone	P14555	PLA2G2A
7,6'-dihydroxy-3'-methoxyisoflavone	UROK_HUMAN	PLAU
7,6'-dihydroxy-3'-methoxyisoflavone	PNPH_HUMAN	PNP
7,6'-dihydroxy-3'-methoxyisoflavone	PPARA_HUMAN	PPARA
7,6'-dihydroxy-3'-methoxyisoflavone	PPARG_HUMAN	PPARG
7,6'-dihydroxy-3'-methoxyisoflavone	P00517	PRKACA
7,6'-dihydroxy-3'-methoxyisoflavone	PTN1_HUMAN	PTPN1
7,6'-dihydroxy-3'-methoxyisoflavone	P06737	PYGL
7,6'-dihydroxy-3'-methoxyisoflavone	RAC1_HUMAN	RAC1
7,6'-dihydroxy-3'-methoxyisoflavone	RARA_HUMAN	RARA
7,6'-dihydroxy-3'-methoxyisoflavone	P05451	REG1A
7,6'-dihydroxy-3'-methoxyisoflavone	RENI_HUMAN	REN
7,6'-dihydroxy-3'-methoxyisoflavone	P61586	RHOA
7,6'-dihydroxy-3'-methoxyisoflavone	P12724	RNASE3
7,6'-dihydroxy-3'-methoxyisoflavone	RXRA_HUMAN	RXRA
7,6'-dihydroxy-3'-methoxyisoflavone	LYAM2_HUMAN	SELE
7,6'-dihydroxy-3'-methoxyisoflavone	LYAM3_HUMAN	SELP
7,6'-dihydroxy-3'-methoxyisoflavone	A1AT_HUMAN	SERPINA1
7,6'-dihydroxy-3'-methoxyisoflavone	P04179	SOD2
7,6'-dihydroxy-3'-methoxyisoflavone	SRC_HUMAN	SRC
7,6'-dihydroxy-3'-methoxyisoflavone	ST1E1_HUMAN	SULT1E1
7,6'-dihydroxy-3'-methoxyisoflavone	Q06520	SULT2A1
7,6'-dihydroxy-3'-methoxyisoflavone	TPIS_HUMAN	TPI1
7,6'-dihydroxy-3'-methoxyisoflavone	O14717	TRDMT1
7,6'-dihydroxy-3'-methoxyisoflavone	TTHY_HUMAN	TTR
7,6'-dihydroxy-3'-methoxyisoflavone	Q9BZX2	UCK2
7,6'-dihydroxy-3'-methoxyisoflavone	VDR_HUMAN	VDR
7,6'-dihydroxy-3'-methoxyisoflavone	P54577	YARS
7-demethoxytylophorine	ACADM_HUMAN	ACADM
7-demethoxytylophorine	PPAP_HUMAN	ACPP
7-demethoxytylophorine	ADA33_HUMAN	ADAM33
7-demethoxytylophorine	ADH1B_HUMAN	ADH1B
7-demethoxytylophorine	ADHX_HUMAN	ADH5
7-demethoxytylophorine	P55263	ADK
7-demethoxytylophorine	ALDR_HUMAN	AKR1B1
7-demethoxytylophorine	Q04828	AKR1C1
7-demethoxytylophorine	AK1C2_HUMAN	AKR1C2
7-demethoxytylophorine	AK1C3_HUMAN	AKR1C3
7-demethoxytylophorine	AKT1_HUMAN	AKT1
7-demethoxytylophorine	ALBU_HUMAN	ALB
7-demethoxytylophorine	DCAM_HUMAN	AMD1
7-demethoxytylophorine	AMYP_HUMAN	AMY2A
7-demethoxytylophorine	ANDR_HUMAN	AR
7-demethoxytylophorine	P56817	BACE1
7-demethoxytylophorine	O15382	BCAT2
7-demethoxytylophorine	CHLE_HUMAN	BCHE
7-demethoxytylophorine	Q93088	BHMT
7-demethoxytylophorine	P30043	BLVRB
7-demethoxytylophorine	CAH2_HUMAN	CA2
7-demethoxytylophorine	CASP1_HUMAN	CASP1
7-demethoxytylophorine	CCNT1_HUMAN	CCNT1
7-demethoxytylophorine	P24941	CDK2
7-demethoxytylophorine	EST1_HUMAN	CES1
7-demethoxytylophorine	CFAD_HUMAN	CFD
7-demethoxytylophorine	CMA1_HUMAN	CMA1
7-demethoxytylophorine	CATD_HUMAN	CTSD
7-demethoxytylophorine	CATG_HUMAN	CTSG
7-demethoxytylophorine	CATS_HUMAN	CTSS
7-demethoxytylophorine	CP2C9_HUMAN	CYP2C9
7-demethoxytylophorine	DAPK1_HUMAN	DAPK1
7-demethoxytylophorine	DCK_HUMAN	DCK
7-demethoxytylophorine	Q13838	DDX39B
7-demethoxytylophorine	DYR_HUMAN	DHFR
7-demethoxytylophorine	PYRD_HUMAN	DHODH
7-demethoxytylophorine	DPP4_HUMAN	DPP4
7-demethoxytylophorine	EGFR_HUMAN	EGFR
7-demethoxytylophorine	ELNE_HUMAN	ELANE
7-demethoxytylophorine	ESR1_HUMAN	ESR1
7-demethoxytylophorine	ESR2_HUMAN	ESR2
7-demethoxytylophorine	FA10_HUMAN	F10
7-demethoxytylophorine	FA11_HUMAN	F11
7-demethoxytylophorine	THRB_HUMAN	F2
7-demethoxytylophorine	FA7_HUMAN	F7
7-demethoxytylophorine	FABPH_HUMAN	FABP3
7-demethoxytylophorine	FABP4_HUMAN	FABP4
7-demethoxytylophorine	FABP7_HUMAN	FABP7
7-demethoxytylophorine	FPPS_HUMAN	FDPS
7-demethoxytylophorine	P21802	FGFR2
7-demethoxytylophorine	FIBG_HUMAN	FGG
7-demethoxytylophorine	FOLH1_HUMAN	FOLH1
7-demethoxytylophorine	LGUL_HUMAN	GLO1
7-demethoxytylophorine	P07359	GP1BA
7-demethoxytylophorine	P49841	GSK3B
7-demethoxytylophorine	P00390	GSR
7-demethoxytylophorine	GSTP1_HUMAN	GSTP1
7-demethoxytylophorine	GSTT2_HUMAN	GSTT2B
7-demethoxytylophorine	HINT1_HUMAN	HINT1
7-demethoxytylophorine	HMDH_HUMAN	HMGCR
7-demethoxytylophorine	DHI1_HUMAN	HSD11B1
7-demethoxytylophorine	P14061	HSD17B1
7-demethoxytylophorine	HS90A_HUMAN	HSP90AA1
7-demethoxytylophorine	IGF1R_HUMAN	IGF1R
7-demethoxytylophorine	IL2_HUMAN	IL2
7-demethoxytylophorine	IMDH1_HUMAN	IMPDH1
7-demethoxytylophorine	IMDH2_HUMAN	IMPDH2
7-demethoxytylophorine	INSR_HUMAN	INSR
7-demethoxytylophorine	P35968	KDR
7-demethoxytylophorine	KIT_HUMAN	KIT
7-demethoxytylophorine	NGAL_HUMAN	LCN2
7-demethoxytylophorine	LEG3_HUMAN	LGALS3
7-demethoxytylophorine	LKHA4_HUMAN	LTA4H
7-demethoxytylophorine	P61626	LYZ
7-demethoxytylophorine	Q9UKM7	MAN1B1
7-demethoxytylophorine	AOFB_HUMAN	MAOB
7-demethoxytylophorine	MP2K1_HUMAN	MAP2K1
7-demethoxytylophorine	MK01_HUMAN	MAPK1
7-demethoxytylophorine	Q16539	MAPK14
7-demethoxytylophorine	MK08_HUMAN	MAPK8
7-demethoxytylophorine	MIF_HUMAN	MIF
7-demethoxytylophorine	NEP_HUMAN	MME
7-demethoxytylophorine	P03956	MMP1
7-demethoxytylophorine	MMP9_HUMAN	MMP9
7-demethoxytylophorine	NOS3_HUMAN	NOS3
7-demethoxytylophorine	NQO1_HUMAN	NQO1
7-demethoxytylophorine	P16083	NQO2
7-demethoxytylophorine	NR1I2_HUMAN	NR1I2
7-demethoxytylophorine	NR1I3_HUMAN	NR1I3
7-demethoxytylophorine	GCR_HUMAN	NR3C1
7-demethoxytylophorine	Q9NPB1	NT5M
7-demethoxytylophorine	P35558	PCK1
7-demethoxytylophorine	PDE5A_HUMAN	PDE5A
7-demethoxytylophorine	PLGF_HUMAN	PGF
7-demethoxytylophorine	PRGR_HUMAN	PGR
7-demethoxytylophorine	PK3CG_HUMAN	PIK3CG
7-demethoxytylophorine	PIM1_HUMAN	PIM1
7-demethoxytylophorine	KPYR_HUMAN	PKLR
7-demethoxytylophorine	P14555	PLA2G2A
7-demethoxytylophorine	UROK_HUMAN	PLAU
7-demethoxytylophorine	PPARA_HUMAN	PPARA
7-demethoxytylophorine	PPARG_HUMAN	PPARG
7-demethoxytylophorine	P53041	PPP5C
7-demethoxytylophorine	P00517	PRKACA
7-demethoxytylophorine	PTN1_HUMAN	PTPN1
7-demethoxytylophorine	RAC1_HUMAN	RAC1
7-demethoxytylophorine	RARA_HUMAN	RARA
7-demethoxytylophorine	RARB_HUMAN	RARB
7-demethoxytylophorine	RET4_HUMAN	RBP4
7-demethoxytylophorine	RENI_HUMAN	REN
7-demethoxytylophorine	Q969G6	RFK
7-demethoxytylophorine	RXRA_HUMAN	RXRA
7-demethoxytylophorine	LYAM2_HUMAN	SELE
7-demethoxytylophorine	SRC_HUMAN	SRC
7-demethoxytylophorine	ST1A1_HUMAN	SULT1A1
7-demethoxytylophorine	ST1E1_HUMAN	SULT1E1
7-demethoxytylophorine	Q06520	SULT2A1
7-demethoxytylophorine	TTHY_HUMAN	TTR
7-demethoxytylophorine	Q9BZX2	UCK2
7-demethoxytylophorine	VDR_HUMAN	VDR
7-demethoxytylophorine	P54577	YARS
7-octen-4-ol	ACE_HUMAN	ACE
7-octen-4-ol	ADA17_HUMAN	ADAM17
7-octen-4-ol	ADA33_HUMAN	ADAM33
7-octen-4-ol	ADHX_HUMAN	ADH5
7-octen-4-ol	P55263	ADK
7-octen-4-ol	ALDR_HUMAN	AKR1B1
7-octen-4-ol	Q04828	AKR1C1
7-octen-4-ol	AK1C2_HUMAN	AKR1C2
7-octen-4-ol	AK1C3_HUMAN	AKR1C3
7-octen-4-ol	ALBU_HUMAN	ALB
7-octen-4-ol	APOA2_HUMAN	APOA2
7-octen-4-ol	ANDR_HUMAN	AR
7-octen-4-ol	O14965	AURKA
7-octen-4-ol	BACE1_HUMAN	BACE1
7-octen-4-ol	O15382	BCAT2
7-octen-4-ol	Q93088	BHMT
7-octen-4-ol	P30043	BLVRB
7-octen-4-ol	CAH2_HUMAN	CA2
7-octen-4-ol	CASP1_HUMAN	CASP1
7-octen-4-ol	CASP3_HUMAN	CASP3
7-octen-4-ol	CASP7_HUMAN	CASP7
7-octen-4-ol	P24941	CDK2
7-octen-4-ol	EST1_HUMAN	CES1
7-octen-4-ol	CFAB_HUMAN	CFB
7-octen-4-ol	CATS_HUMAN	CTSS
7-octen-4-ol	CP2C8_HUMAN	CYP2C8
7-octen-4-ol	CP2C9_HUMAN	CYP2C9
7-octen-4-ol	DCK_HUMAN	DCK
7-octen-4-ol	DYR_HUMAN	DHFR
7-octen-4-ol	PYRD_HUMAN	DHODH
7-octen-4-ol	DPP4_HUMAN	DPP4
7-octen-4-ol	EGFR_HUMAN	EGFR
7-octen-4-ol	ELNE_HUMAN	ELANE
7-octen-4-ol	ESR1_HUMAN	ESR1
7-octen-4-ol	Q92731	ESR2
7-octen-4-ol	FA10_HUMAN	F10
7-octen-4-ol	FA11_HUMAN	F11
7-octen-4-ol	THRB_HUMAN	F2
7-octen-4-ol	FA7_HUMAN	F7
7-octen-4-ol	FABPH_HUMAN	FABP3
[truncated: 13,088 more rows]
